# Supplementary material for: Emergency mortality of non-trauma patients was predicted by qSOFA score
Source: PLoS One. 2021 Feb 24;16(2):e0247577. doi: 10.1371/journal.pone.0247577 (PMC7904145; doi:10.1371/journal.pone.0247577)
Supplement: S1 Data — (XLS) [file pone.0247577.s001.xls]

## Sheet: Sheet1
ID	age	t	p	sbp	dbp	rr	spo2	dead	zlsj	sex	qsofa
1	76	36	89	75	65	22	95	No	3	female	2
2	45	37.3	88	151	83	18	100	No	47	male	0
3	70	36.8	64	123	67	28	98	No	26	female	1
4	76	36.1	105	191	93	18	98	No	44	female	0
5	73	36.5	86	147	77	15	99	No	1	male	0
6	81	36.7	84	136	84	19	100	No	1	female	0
7	77	37	64	143	83	21	98	No	49	female	0
8	51	36.5	99	105	77	20	96	No	2	male	0
9	33	37.1	95	114	75	19	99	No	6	male	0
10	52	36.5	85	161	95	20	100	No	1	male	0
11	57	36	85	126	72	25	96	No	3	male	1
12	47	37.1	103	145	97	20	100	No	24	male	0
13	52	36.8	80	131	89	13	100	No	1	male	0
14	58	36	77	154	91	20	98	No	8	male	0
15	46	36.5	84	133	99	18	100	No	4	male	0
16	48	36.6	102	174	120	20	95	No	3	male	0
17	60	36.5	74	135	86	15	100	No	2	female	0
18	53	37.1	78	182	103	21	98	No	2	male	0
19	52	36	69	96	55	20	98	No	1	male	1
20	51	36.8	78	93	66	16	98	No	7	female	1
21	66	37.3	115	123	86	23	92	No	4	female	1
22	57	36.1	78	119	57	18	97	No	0	male	0
23	75	36.9	110	155	98	20	100	No	5	female	0
24	54	38.2	134	188	121	25	97	No	4	male	1
25	59	35.2	97	139	94	18	97	No	1	male	0
26	32	35.4	56	88	64	20	98	No	1	male	1
27	38	36.5	74	126	82	21	98	No	1	male	0
28	87	36	82	138	116	20	98	No	3	male	0
29	59	36	84	148	111	20	100	No	2	male	0
30	78	38.5	83	108	47	16	100	Yes	92	male	0
31	71	36.2	87	180	77	20	99	No	21	female	0
32	89	36.5	65	169	80	24	100	No	4	male	1
33	49	36.5	48	139	86	20	99	No	15	male	0
34	54	36.8	65	144	94	18	96	No	2	male	0
35	49	37.5	114	144	95	18	96	No	1	male	0
36	67	36.8	63	130	88	15	100	No	2	male	0
37	54	36.7	62	162	103	20	99	No	16	male	0
38	47	37.1	79	122	97	20	98	No	14	male	0
39	91	36.8	162	112	74	20	100	No	2	female	0
40	56	36.4	94	140	99	22	98	No	1	male	1
41	62	37.1	109	154	99	20	100	No	4	female	0
42	63	36.5	52	151	69	20	100	No	9	male	0
43	67	37	75	156	87	18	99	No	16	male	0
44	65	36.9	80	179	81	20	96	No	1	female	0
45	49	36.7	70	108	79	19	100	No	1	male	0
46	54	35.8	60	118	78	19	96	No	10	male	0
47	74	36.8	106	128	89	25	98	No	12	female	1
48	50	36.9	76	127	89	12	98	No	2	female	0
49	45	36.2	75	136	98	20	96	No	1	male	0
50	44	36.8	106	167	114	19	98	No	1	male	0
51	72	36.5	92	101	68	16	100	No	1	male	0
52	49	37	89	212	99	18	100	No	5	female	0
53	25	37.2	72	121	61	23	96	No	51	male	1
54	59	36.3	67	149	74	15	99	No	15	male	0
55	76	37	76	145	82	18	100	No	9	male	0
56	76	37	76	145	82	18	100	No	0	male	0
57	25	37	86	132	78	20	97	No	13	male	0
58	63	37	85	156	89	23	98	No	21	male	1
59	38	37.3	78	155	103	20	99	No	1	male	0
60	47	37	86	120	82	18	99	No	1	male	0
61	81	37	106	118	94	20	96	No	3	male	0
62	78	36.1	75	131	81	15	98	No	1	female	0
63	46	36.5	57	103	61	20	99	No	4	male	0
64	50	36.1	67	141	101	18	100	No	17	male	0
65	35	37.4	77	141	101	11	97	No	1	male	0
66	76	37.6	58	110	60	16	100	No	97	male	0
67	76	39	67	134	58	20	97	No	40	male	0
68	89	36.6	96	158	83	20	96	No	28	male	0
69	65	37.2	90	153	74	20	100	No	12	male	0
70	62	36.4	60	143	111	25	92	No	1	male	1
71	53	36.5	107	118	59	20	91	No	1	male	0
72	76	36.4	82	114	84	23	97	No	1	male	1
73	52	37.5	59	103	79	15	100	No	1	female	0
74	40	37.4	88	138	85	18	99	No	5	male	0
75	56	36.8	70	118	63	20	97	No	9	female	0
76	70	36	62	132	77	17	98	No	3	male	0
77	52	36.9	75	146	82	20	99	No	21	female	0
78	76	36.8	55	158	84	19	98	No	50	male	0
79	78	37.2	61	145	86	15	100	Yes	3	male	0
80	71	37.4	79	159	73	26	97	No	18	male	1
81	40	37	106	142	83	20	99	No	1	male	0
82	44	36.8	82	69	30	31	89	No	5	female	2
83	46	36.5	68	123	79	15	96	No	0	male	0
84	65	37.4	86	154	95	20	100	No	0	female	0
85	63	37.6	99	189	89	22	99	No	15	male	1
86	54	36.5	85	116	62	20	100	No	1	male	0
87	60	36.6	173	102	66	18	97	No	3	male	0
88	71	36.5	77	120	74	20	96	No	12	male	0
89	47	36.2	107	112	57	24	93	No	41	male	1
90	67	36.5	74	147	88	16	97	No	11	female	0
91	53	36	82	134	89	18	100	No	0	male	0
92	67	36.5	89	163	76	12	95	No	1	male	0
93	72	37.1	83	171	80	18	98	No	11	female	0
94	35	37	87	149	94	20	100	No	37	male	0
95	58	35.9	77	95	75	12	98	No	1	male	1
96	53	36.5	80	143	100	20	100	No	1	male	0
97	55	37.3	69	130	102	20	96	No	21	male	0
98	79	36.8	60	160	105	17	100	No	9	male	0
99	59	36.2	95	65	45	18	95	No	1	male	1
100	77	36.2	58	95	53	21	98	No	20	female	1
101	48	36.5	75	117	79	15	96	No	1	male	0
102	45	37	70	135	77	20	98	No	2	male	0
103	48	36.5	87	151	114	20	100	No	2	male	0
104	60	36.3	52	109	68	15	99	No	1	male	0
105	69	36.5	90	151	80	21	99	No	1	male	0
106	66	37.7	124	128	83	18	96	No	1	male	0
107	71	36.9	64	99	70	17	97	No	1	male	1
108	50	36.5	78	153	98	15	100	No	3	male	0
109	48	36.7	80	117	71	18	95	No	3	male	0
110	58	37	66	122	73	15	96	No	0	male	0
111	26	36.5	66	152	115	20	100	No	1	male	0
112	57	37.5	79	132	86	18	98	No	1	male	0
113	78	36.8	59	131	65	24	97	No	18	male	1
114	55	36.5	85	136	95	15	96	No	12	male	0
115	62	36.6	76	159	93	23	96	No	1	female	1
116	50	36.5	80	129	83	12	100	No	1	male	0
117	63	36.8	92	156	91	20	98	No	9	male	0
118	64	36.6	141	118	89	20	97	No	4	male	0
119	44	36.4	52	121	82	15	100	No	0	male	0
120	79	36.5	79	90	56	34	94	No	2	male	2
121	67	37.4	82	117	81	20	99	No	104	male	0
122	65	37	87	115	84	17	98	No	1	male	0
123	37	36.8	128	181	129	19	97	No	9	female	0
124	68	36.1	72	194	105	19	100	No	156	female	0
125	74	37.3	84	160	102	20	100	No	3	male	0
126	72	37.5	131	109	67	17	97	No	76	male	0
127	68	37.2	65	97	61	17	100	No	0	male	1
128	39	37	70	145	101	19	97	No	2	male	0
129	41	36.6	86	202	124	16	100	No	37	male	0
130	47	36.9	90	153	98	25	95	No	0	male	1
131	81	36.9	67	178	81	25	94	No	52	female	1
132	56	36.7	85	140	64	21	99	No	4	male	0
133	87	36.4	107	173	99	24	98	No	21	female	2
134	87	36.4	107	173	99	24	98	No	0	female	2
135	85	37.4	107	150	84	29	95	No	263	female	1
136	49	36.5	77	201	115	16	100	No	5	female	0
137	55	37.3	86	117	75	18	94	No	38	female	0
138	49	35.5	75	155	128	20	96	No	2	male	0
139	64	37.4	111	168	87	20	97	No	6	male	0
140	44	35.3	126	77	45	32	92	No	1	female	2
141	66	37	90	158	83	20	100	No	20	male	0
142	59	36.3	100	143	98	16	100	No	1	male	0
143	82	36.5	102	124	69	20	97	No	186	male	0
144	67	36.4	70	123	82	20	98	No	1	male	0
145	66	37	83	133	68	16	98	No	5	male	0
146	73	37.3	116	98	68	32	93	No	145	male	3
147	66	36.1	67	180	96	17	98	No	2	male	0
148	65	36.4	60	195	98	20	99	No	7	male	0
149	49	37	79	105	72	18	98	No	22	female	0
150	48	36.8	103	95	65	20	99	No	14	male	1
151	74	37.3	69	166	72	16	97	No	0	male	0
152	63	36.8	133	110	75	30	95	No	5	male	1
153	65	36.5	106	146	80	20	100	No	8	male	0
154	79	37.9	47	93	56	16	100	No	4	male	1
155	64	37.2	83	139	80	16	94	No	1	female	0
156	59	36.8	90	180	106	20	96	No	23	male	0
157	49	35.2	74	145	90	18	100	No	5	male	0
158	67	37	84	242	119	17	98	No	103	female	0
159	43	36.5	79	169	98	15	100	No	2	male	0
160	50	37.7	100	129	78	19	100	No	23	female	0
161	82	37.1	111	209	88	16	96	No	27	male	0
162	70	38.2	97	115	85	19	97	No	3	female	0
163	61	36.7	96	139	98	18	98	No	1	male	0
164	66	36.5	74	114	80	15	99	No	2	male	0
165	86	35.9	78	152	89	15	100	No	8	male	0
166	49	36.2	60	155	105	18	98	No	1	male	0
167	43	36.2	85	102	69	16	99	No	2	male	0
168	52	37	58	143	85	21	95	No	3	male	0
169	57	36	99	199	129	17	97	No	39	male	0
170	73	35.5	60	147	79	25	100	No	1	male	1
171	57	36.3	54	157	89	20	98	No	17	male	0
172	53	37.3	70	125	73	20	98	No	1	male	0
173	42	37	92	129	83	19	98	No	2	male	0
174	91	37.2	91	171	86	18	96	No	25	male	0
175	72	36.7	78	115	78	18	100	No	23	male	0
176	28	36.8	77	123	77	20	97	No	3	male	0
177	47	37.9	101	112	75	15	96	No	1	male	0
178	48	36.5	56	93	66	20	100	No	3	male	1
179	73	36.7	75	152	90	20	95	No	2	male	0
180	75	36.3	95	194	67	19	90	No	8	female	0
181	56	37	100	128	88	18	98	No	1	male	0
182	79	39.1	95	113	76	20	99	No	25	male	0
183	47	38	105	130	75	18	98	No	7	male	0
184	53	36.7	61	155	84	16	100	No	8	female	0
185	75	38	77	115	69	14	99	No	1	female	0
186	54	36.5	82	147	105	18	91	No	0	male	0
187	39	36.8	102	175	101	18	94	No	9	male	0
188	73	36	50	68	44	25	93	No	1	male	2
189	82	36.6	43	134	72	16	99	No	20	female	0
190	50	36.5	60	158	96	20	99	No	7	male	0
191	72	36.8	71	142	81	22	93	No	7	male	1
192	53	36.6	57	96	60	10	100	No	1	male	1
193	67	36.7	78	131	74	16	98	No	11	male	0
194	21	36.8	94	134	78	16	100	No	18	female	0
195	68	36.5	66	157	105	15	98	No	1	male	0
196	57	35.2	157	49	23	20	92	No	22	male	1
197	49	36	103	70	55	20	96	No	9	male	1
198	26	37.6	95	164	106	30	97	No	7	male	1
199	63	37.2	58	162	88	25	96	No	24	female	1
200	66	36	70	149	86	16	100	No	3	male	0
201	68	36.4	66	183	87	18	99	No	23	male	0
202	75	36.2	69	177	70	14	100	No	9	male	0
203	47	36.3	68	110	68	16	100	No	4	male	0
204	70	36.6	89	172	82	21	95	No	0	male	0
205	61	36	83	150	89	20	95	No	2	male	0
206	61	36	83	150	89	20	96	No	0	male	0
207	39	36.9	140	145	93	20	99	No	23	male	0
208	55	36.2	68	119	82	15	100	No	3	male	0
209	56	37.6	62	123	62	15	99	No	1	female	0
210	53	35.7	92	114	73	16	98	No	19	male	0
211	39	36.8	58	147	90	20	99	No	13	male	0
212	61	36.3	66	92	74	14	100	No	0	male	1
213	82	36.6	90	158	80	16	97	No	5	male	0
214	40	36.2	122	132	93	18	98	No	10	male	0
215	90	37.2	70	112	69	18	100	No	15	male	0
216	69	36.3	98	148	90	20	97	No	6	male	0
217	70	36.6	70	150	78	17	96	No	14	male	0
218	56	35.7	144	117	77	24	74	No	14	female	1
219	47	36.5	72	144	89	14	100	No	3	male	0
220	67	36.7	57	134	68	12	98	No	2	male	0
221	61	39.5	128	131	79	20	98	No	4	male	0
222	48	36.7	58	142	87	15	98	No	0	male	0
223	48	37	93	155	100	19	100	No	0	male	0
224	75	37.3	112	121	91	18	95	No	1	female	0
225	33	36.7	72	145	83	20	97	No	1	female	0
226	63	35.6	87	179	75	27	98	No	13	male	1
227	58	35.8	47	140	61	15	97	No	26	male	0
228	53	36.8	81	164	100	20	100	No	0	male	0
229	47	37.4	84	148	98	16	100	No	20	male	0
230	56	39.1	102	166	99	18	95	No	21	male	0
231	43	36	82	139	85	15	100	No	22	female	0
232	47	36.8	98	141	96	23	96	No	14	male	1
233	70	36.7	61	127	65	16	97	No	17	male	0
234	83	36.8	85	141	83	16	100	No	122	female	0
235	83	36.8	85	141	83	16	100	No	0	female	0
236	70	36.4	67	157	85	20	100	No	10	male	0
237	63	37	93	144	73	20	95	No	4	male	0
238	75	36.4	61	122	62	16	96	No	0	male	0
239	83	36.7	84	117	76	18	97	No	12	female	0
240	60	35.7	62	109	71	20	99	No	0	male	0
241	66	36.2	56	138	64	20	98	No	0	female	0
242	50	36	97	115	77	18	100	No	33	female	0
243	61	37	76	159	85	20	100	No	16	male	0
244	70	36.2	75	94	54	19	100	No	3	female	1
245	63	36	72	135	75	18	95	No	5	male	0
246	68	38	106	150	82	16	98	No	0	male	0
247	57	37	71	167	81	16	100	No	7	female	0
248	62	35	82	138	67	20	98	No	27	male	0
249	79	36.6	78	122	75	18	98	No	20	female	0
250	74	36.4	45	143	82	22	97	No	41	male	1
251	73	36	61	164	83	20	93	No	10	male	0
252	36	37	85	165	88	20	100	No	0	male	0
253	16	36.3	87	127	87	16	100	No	23	male	0
254	77	36.7	103	130	84	16	100	No	80	male	0
255	54	36.4	88	167	104	25	95	No	81	female	1
256	72	36.4	74	203	122	20	99	No	3	male	0
257	70	36.8	120	160	94	18	96	No	19	male	0
258	70	37	70	157	80	21	98	No	7	female	0
259	65	35.6	84	144	85	18	100	No	1	male	0
260	64	36.7	55	130	87	10	100	No	0	male	0
261	58	37.1	72	172	107	19	100	Yes	7	female	0
262	53	37.1	64	144	78	22	99	No	17	male	1
263	79	37.3	64	133	66	16	96	No	0	male	0
264	53	36.7	74	135	93	25	99	No	0	male	1
265	71	37.1	109	116	69	21	99	No	22	male	0
266	61	38.9	85	121	68	16	98	No	20	female	0
267	50	36.4	74	134	86	15	100	No	1	male	0
268	60	36.8	76	153	96	20	95	No	90	male	0
269	66	37.6	80	90	60	23	85	Yes	0	female	3
270	89	36	101	219	95	25	89	No	24	male	1
271	43	37.4	88	97	47	25	61	No	27	female	2
272	40	36.8	137	85	62	18	85	No	25	female	2
273	87	37.2	98	175	78	24	96	No	17	male	1
274	60	38.4	101	164	104	19	98	No	27	female	0
275	63	35.3	91	105	47	10	56	Yes	123	female	0
276	81	36.2	104	136	63	28	95	No	76	male	1
277	81	36.3	129	158	101	38	86	No	1	male	1
278	79	37	160	224	114	25	84	No	0	male	1
279	80	37.3	95	160	62	20	95	No	53	female	0
280	73	36.5	135	120	92	25	90	No	0	male	1
281	60	40	98	154	80	31	91	No	20	male	1
282	89	36.2	49	111	52	28	74	No	99	male	1
283	79	36.2	132	131	80	31	82	No	2	female	1
284	61	37.7	92	98	63	30	65	No	12	female	2
285	71	36	102	147	96	33	100	No	20	male	1
286	81	36.3	96	200	123	21	82	No	58	female	0
287	81	35.5	81	110	62	20	70	No	7	female	0
288	68	35.5	117	182	108	20	80	No	11	male	0
289	38	37.6	118	167	111	27	98	No	50	male	1
290	84	36.6	93	132	87	26	85	No	35	male	1
291	71	37	131	86	52	30	90	Yes	4	male	2
292	73	34.8	72	136	82	25	97	No	2	male	1
293	56	37.3	113	113	92	20	92	No	20	female	0
294	85	36.9	107	97	63	20	99	Yes	46	male	1
295	37	37.7	135	160	86	30	80	No	16	male	1
296	65	37.1	97	127	84	32	96	No	19	female	1
297	76	36	115	127	97	38	89	No	10	female	1
298	82	36.9	63	101	53	20	98	No	4	female	0
299	81	36.3	97	147	96	20	97	No	11	male	0
300	39	37	75	114	87	23	100	No	5	male	1
301	84	36.2	95	106	55	15	90	No	17	female	0
302	80	37.8	101	180	119	20	89	No	10	female	0
303	56	36.4	100	134	59	23	83	No	2	female	1
304	79	37.1	175	121	75	12	90	No	6	female	0
305	92	37.4	168	184	123	20	76	No	51	male	0
306	72	36	85	145	89	32	75	No	21	male	1
307	82	36.7	134	122	85	25	94	No	49	female	1
308	49	36.3	116	79	55	25	92	No	3	female	2
309	72	36.5	90	153	92	16	96	No	18	male	0
310	53	38.2	108	183	93	29	72	No	22	male	1
311	79	36.7	61	86	40	15	70	No	4	female	2
312	37	37.5	115	112	65	20	75	No	20	female	0
313	70	37.1	124	130	89	25	98	No	20	male	1
314	74	36.5	113	120	95	25	94	No	16	female	1
315	75	36.7	61	156	77	18	94	No	4	male	0
316	77	37.4	78	110	81	29	81	No	30	male	1
317	69	36	133	125	91	20	92	No	37	male	0
318	71	37	88	113	49	25	92	No	28	female	1
319	38	37.5	126	142	96	18	98	No	83	male	0
320	65	36.5	93	123	91	23	100	No	1	male	1
321	77	37.7	60	118	62	18	95	No	1	female	0
322	65	35	89	144	82	29	99	No	12	female	1
323	82	37	88	157	105	20	84	No	59	male	0
324	82	37	88	157	105	20	84	No	0	male	0
325	72	36.2	87	116	73	38	92	No	56	female	1
326	70	37.4	108	145	93	17	96	No	13	male	0
327	77	37.7	56	210	77	18	97	No	24	female	0
328	72	37.2	106	148	90	20	90	No	4	female	0
329	34	36.4	93	120	62	19	98	No	24	male	0
330	51	36	108	132	104	27	90	No	13	male	1
331	84	36.8	97	164	78	20	92	No	5	female	0
332	29	39.1	128	94	59	22	99	No	2	male	2
333	74	36.6	77	145	75	15	97	No	5	female	0
334	73	38.7	117	150	83	28	94	No	1	male	1
335	55	37.1	111	111	76	20	98	No	30	male	0
336	27	37.6	115	157	109	27	95	No	0	male	1
337	89	36.5	61	136	73	20	100	No	4	female	0
338	74	36.9	55	94	53	13	91	No	22	male	1
339	92	37.2	86	176	81	22	97	No	10	female	1
340	76	36.1	72	91	61	14	92	No	13	male	1
341	69	37.5	170	119	92	38	95	No	22	female	1
342	76	37.2	113	200	130	30	73	No	12	male	1
343	69	37.3	113	141	106	18	90	No	7	male	0
344	74	37.2	90	169	114	28	96	No	42	male	2
345	63	36	72	127	62	17	97	No	126	male	0
346	76	37.4	70	183	83	20	95	No	17	female	0
347	64	36.7	85	103	60	20	100	No	19	female	0
348	73	36.7	126	88	59	25	88	No	4	male	2
349	62	36.7	91	111	59	25	98	No	53	male	1
350	80	37	109	120	72	14	100	No	21	female	0
351	70	36.5	122	178	100	32	99	No	17	male	1
352	77	36.3	79	111	76	26	93	Yes	51	male	1
353	52	37.1	114	123	81	20	98	No	8	female	0
354	84	37.4	118	166	78	20	87	No	3	female	0
355	72	37.2	87	159	98	26	95	No	60	female	1
356	36	37	118	140	94	22	95	No	143	female	1
357	86	37.3	95	166	92	26	100	No	12	male	1
358	66	36.3	94	226	127	20	94	No	47	male	0
359	89	38	178	92	54	20	100	No	3	female	1
360	104	36.8	82	150	84	22	98	No	0	female	1
361	81	36.5	105	161	100	21	100	No	38	male	0
362	80	35.5	120	110	75	20	85	No	6	female	0
363	59	36	105	131	91	16	100	No	145	male	0
364	44	36.2	110	202	112	26	93	No	19	male	1
365	68	35.5	100	135	107	18	96	No	83	male	0
366	84	36.4	101	134	109	30	100	No	19	female	1
367	65	39.4	80	91	55	26	100	No	56	male	2
368	71	37.5	117	131	69	25	96	No	48	female	1
369	36	37.8	123	108	63	20	68	No	0	female	0
370	82	36.4	95	142	86	30	96	No	65	male	1
371	73	36.4	156	122	62	19	97	No	17	female	0
372	62	38.4	103	176	74	20	89	No	22	male	0
373	71	37.4	128	114	85	20	100	No	53	male	0
374	53	37.7	95	102	64	17	95	No	8	male	0
375	79	37.2	84	166	79	19	95	No	51	female	0
376	55	36.7	64	82	60	32	92	No	144	female	2
377	88	37.1	73	153	67	19	94	No	0	female	0
378	55	37	108	138	100	19	92	No	0	male	0
379	69	36.9	90	191	77	25	96	No	2	female	1
380	76	37.1	103	131	94	19	98	No	161	male	0
381	88	36.5	95	164	67	19	90	No	5	male	0
382	91	37.2	99	153	95	25	89	No	0	female	1
383	63	36.7	71	94	59	23	86	No	21	female	2
384	50	37.2	150	107	62	30	100	No	6	female	2
385	64	36.8	117	144	114	31	90	No	13	male	1
386	79	37	92	148	70	16	97	No	4	male	0
387	55	36.4	87	117	75	22	90	No	12	female	1
388	93	36.8	95	155	70	18	95	No	66	female	0
389	83	36.5	68	152	90	18	100	No	0	male	0
390	91	37.2	91	127	62	18	91	No	5	female	0
391	80	36.9	139	189	125	31	90	No	13	female	1
392	79	36.6	63	156	79	15	95	No	0	female	0
393	54	36.5	61	97	75	18	99	No	21	male	1
394	81	37.9	152	134	116	25	89	No	13	female	2
395	71	38.8	54	104	62	15	96	No	1	male	0
396	70	38.8	54	104	62	15	96	No	0	male	0
397	67	36	111	205	109	46	77	No	14	female	2
398	70	36.3	101	135	90	30	94	No	0	male	1
399	53	36.7	49	98	72	18	99	No	1	male	1
400	86	37.7	62	110	75	20	86	No	18	male	0
401	75	36.9	135	142	128	35	89	No	0	female	1
402	68	37	91	125	85	24	91	No	23	male	1
403	65	36	92	174	109	39	69	No	15	male	1
404	74	36.8	81	155	73	18	88	No	12	female	0
405	89	37.7	111	186	92	28	99	No	14	female	2
406	67	36	120	118	84	30	85	No	14	female	1
407	61	36.8	82	115	82	25	96	No	38	female	1
408	60	36.1	128	117	82	20	100	No	51	male	0
409	49	36.5	60	164	90	25	100	No	1	female	1
410	77	36.9	140	143	85	17	99	No	22	female	0
411	46	36.9	134	157	116	25	100	No	0	female	1
412	75	36.6	103	106	74	15	97	No	0	female	0
413	69	36.7	107	122	81	24	99	No	15	male	1
414	76	36.6	93	145	67	17	94	No	26	male	0
415	64	36.7	77	83	61	15	99	No	26	female	1
416	88	37.2	50	171	67	23	100	No	94	female	1
417	75	36.6	67	94	60	25	94	No	6	male	2
418	70	36.7	162	155	110	20	99	No	26	female	0
419	82	37.2	125	141	92	25	85	No	16	female	1
420	30	39.9	198	97	60	22	95	Yes	3	female	2
421	80	38	81	224	86	17	77	No	5	male	1
422	75	36.6	132	169	96	20	86	No	17	male	0
423	89	36.5	110	152	74	27	90	No	35	male	1
424	77	37.4	93	161	82	20	95	No	5	female	0
425	69	36.3	74	121	84	20	100	No	0	female	0
426	25	37.5	106	149	100	18	100	No	2	male	0
427	79	36.9	117	154	99	26	90	No	0	female	1
428	79	36.9	117	154	99	26	90	No	0	female	1
429	75	36.4	90	156	76	12	97	No	0	male	0
430	70	36	103	119	80	20	100	No	0	female	0
431	62	35.7	71	154	102	20	100	No	23	male	0
432	80	36.6	95	134	70	12	93	No	23	male	0
433	55	36	89	188	103	19	100	No	1	male	0
434	69	36.4	67	112	72	20	96	No	0	female	0
435	27	35.5	120	0	0	33	75	No	0	female	2
436	80	36.8	103	184	103	16	95	No	1	male	0
437	49	37.9	100	151	104	14	100	No	0	male	0
438	84	37.3	94	166	77	23	95	No	0	male	1
439	77	37.5	64	124	102	18	100	No	0	male	0
440	25	39.4	125	105	71	22	96	No	0	male	1
441	64	36	110	152	149	30	89	No	68	male	1
442	71	36.1	48	110	66	16	100	No	0	male	0
443	67	36.3	87	162	81	15	100	No	18	male	0
444	59	37.1	132	131	86	18	99	No	0	female	0
445	69	35.6	71	243	106	26	96	No	12	female	2
446	74	36.5	111	212	125	25	94	No	0	male	1
447	79	35.6	122	202	110	26	66	No	63	female	1
448	73	35.9	93	109	95	30	90	No	0	male	1
449	86	37	87	183	68	30	100	No	8	female	1
450	87	36.3	88	150	84	25	96	No	20	female	1
451	89	38	90	193	88	30	82	No	4	male	1
452	98	37	100	155	74	17	97	No	17	female	0
453	74	36	64	203	84	15	100	No	37	male	0
454	77	35.7	92	147	107	33	99	No	0	female	1
455	77	36.1	79	124	77	15	95	No	31	female	0
456	67	36	78	97	60	12	97	No	7	male	1
457	55	35.3	122	85	60	18	100	No	19	male	1
458	53	36.5	45	105	71	20	100	No	1	male	0
459	56	36.2	80	159	96	20	100	No	3	male	0
460	51	36.7	117	225	123	18	97	No	13	male	0
461	33	36.5	83	204	111	10	100	No	2	male	0
462	44	37.2	80	115	80	16	99	No	0	male	0
463	62	36.5	64	122	76	14	100	No	2	male	0
464	67	36.6	61	110	75	15	98	No	13	male	0
465	37	36.7	68	129	97	12	98	No	4	male	0
466	66	37.1	64	123	72	23	95	No	0	male	1
467	58	36.9	114	130	60	21	95	No	62	female	0
468	68	34.6	117	141	95	13	97	No	3	male	1
469	54	36.3	111	83	58	24	97	No	18	male	3
470	55	36.8	69	113	65	18	98	No	2	male	0
471	55	36.7	76	106	76	19	96	No	5	female	0
472	62	36.6	78	121	64	20	99	No	0	female	0
473	35	36.6	89	126	64	20	99	No	3	male	0
474	48	36.2	80	97	84	13	100	No	2	male	1
475	78	36.1	130	95	78	30	81	No	3	female	2
476	62	36.9	80	139	95	21	96	No	1	female	0
477	50	36.4	73	124	74	20	98	No	4	male	0
478	52	36.5	73	101	67	20	98	No	1	male	0
479	62	36.5	101	230	136	18	96	No	2	male	0
480	74	36.8	93	170	98	18	97	No	2	male	0
481	44	36.8	93	170	98	18	97	No	0	male	0
482	63	37.3	62	92	58	20	96	No	3	male	1
483	65	36.8	82	145	89	24	98	No	0	male	1
484	71	36.9	83	139	89	21	100	No	0	male	0
485	77	36.8	69	153	67	15	98	No	1	male	0
486	69	36.1	78	119	75	18	97	No	2	male	0
487	39	36.8	86	152	103	20	96	No	0	male	0
488	75	36	71	153	76	16	98	No	3	male	0
489	56	37.4	107	126	105	16	96	No	3	male	0
490	64	37	52	126	72	20	100	No	1	male	0
491	61	35.9	60	157	130	20	98	No	9	male	0
492	63	36.5	82	159	73	19	99	No	1	male	0
493	39	36.9	64	117	70	12	100	No	5	male	0
494	88	37.5	63	135	60	17	99	No	0	female	0
495	43	37.3	73	110	65	18	98	No	1	male	0
496	71	36.7	113	126	78	30	97	Yes	97	male	1
497	52	36.4	67	103	70	15	100	No	1	male	0
498	45	36.6	62	126	97	20	99	No	2	male	0
499	63	36.6	85	167	66	12	99	No	1	male	0
500	82	36.8	80	166	86	20	95	No	3	male	0
501	35	37.1	93	165	113	19	99	No	1	male	0
502	52	38	85	128	73	18	95	No	12	male	0
503	71	37	104	163	72	20	90	No	23	female	0
504	65	36.5	53	128	61	16	96	No	4	male	0
505	79	37.1	102	141	80	15	100	No	1	female	0
506	80	37	70	113	65	18	97	No	12	male	0
507	65	36.5	58	128	69	20	98	No	16	male	0
508	71	34.1	67	97	76	25	100	No	3	male	2
509	55	36.4	66	126	77	20	97	No	1	female	0
510	65	37.3	70	130	75	15	94	No	0	male	0
511	45	37.1	82	144	88	20	100	No	14	male	0
512	43	37.1	76	122	74	20	97	No	15	male	0
513	57	36.5	52	123	79	21	100	No	1	male	0
514	74	35.2	62	146	80	25	100	No	40	male	1
515	76	37.3	72	109	64	24	95	No	23	female	1
516	82	37.8	119	141	108	26	95	No	3	female	1
517	74	34.5	65	131	74	10	95	No	60	male	1
518	46	37.3	81	145	88	12	100	No	0	male	0
519	57	37.7	95	138	83	21	99	No	0	male	0
520	54	36.5	81	116	87	20	100	No	2	male	0
521	47	36.6	78	103	76	20	97	No	55	male	0
522	65	36.5	68	125	71	20	100	No	2	female	0
523	87	37.3	140	126	77	25	98	No	15	female	1
524	53	36.6	64	98	67	14	100	No	3	female	1
525	74	36	49	138	82	24	97	No	0	male	1
526	74	36.5	63	179	122	20	93	No	0	male	0
527	53	35.7	78	146	78	22	98	No	2	male	1
528	44	36.1	108	131	107	20	98	No	1	female	0
529	73	36.8	155	156	107	16	97	No	1	male	0
530	62	36.5	71	168	80	12	99	No	1	female	0
531	40	36.6	82	133	104	19	99	No	1	male	0
532	47	36	49	129	91	20	100	No	1	male	0
533	56	37.1	80	140	100	19	98	No	2	male	0
534	59	36	61	138	92	20	97	No	1	male	0
535	65	36.8	90	129	70	20	99	No	1	male	0
536	52	36.8	52	140	99	15	97	No	21	male	0
537	41	36.8	88	105	63	19	99	No	5	female	0
538	54	36.6	94	159	115	15	99	No	1	male	0
539	57	36.9	103	117	78	15	96	No	2	male	0
540	49	37.2	81	141	81	17	98	No	28	male	0
541	63	36.8	68	144	95	20	100	No	5	male	0
542	53	36.8	60	223	102	20	100	No	1	male	0
543	64	37.5	99	144	104	29	98	No	1	male	1
544	46	37.2	60	141	108	19	100	No	1	male	0
545	56	36.8	78	170	102	18	98	No	16	male	0
546	50	36.5	98	125	86	18	100	No	1	male	0
547	56	36.9	64	152	98	12	97	No	1	male	0
548	49	36.5	68	140	100	18	96	No	0	male	0
549	70	36.8	85	141	95	16	93	No	3	male	0
550	60	36.5	58	165	104	27	99	No	1	male	1
551	50	36.8	73	163	109	20	98	No	0	male	0
552	85	36.7	102	117	78	15	95	No	4	female	0
553	57	36.8	86	124	61	21	99	Yes	15	male	0
554	70	36.7	90	178	80	20	97	No	2	male	0
555	64	36.8	80	137	83	18	100	No	0	male	0
556	75	37	122	119	65	30	85	No	1	male	1
557	66	36.8	75	125	80	16	98	No	1	female	0
558	50	36.9	71	107	71	19	99	No	2	male	0
559	61	37	69	112	74	18	93	No	4	male	0
560	71	36.6	78	158	92	19	93	No	3	male	0
561	51	38.7	116	138	76	16	98	No	89	female	0
562	63	36.7	102	115	68	20	100	No	1	male	0
563	71	36.5	82	160	109	18	98	No	1	male	0
564	68	36	78	136	91	20	100	No	1	male	0
565	76	36.1	56	90	61	18	100	No	1	male	1
566	81	34.7	104	148	69	19	99	No	8	male	0
567	51	36.3	81	162	98	18	100	No	1	male	0
568	82	36.9	48	99	55	15	99	No	0	female	1
569	56	37.5	87	138	95	10	98	No	2	male	0
570	54	36.7	98	128	107	15	98	No	2	male	0
571	61	36.2	78	118	67	20	100	No	1	male	0
572	62	37	76	144	94	21	99	No	11	male	0
573	54	37.6	114	144	89	16	98	No	1	male	0
574	75	36.8	96	75	62	22	98	No	0	female	2
575	45	37	76	172	76	10	100	No	20	male	0
576	80	36.8	67	89	63	18	99	No	0	male	1
577	61	36.7	124	129	90	19	98	No	1	male	0
578	75	36.3	80	154	83	18	92	No	0	male	0
579	73	36.6	54	123	71	20	97	No	1	male	0
580	57	36.6	72	108	71	20	100	No	0	female	0
581	73	36.8	84	94	63	17	91	Yes	19	male	1
582	76	36	65	172	87	18	98	No	2	female	0
583	58	36.5	76	100	75	18	99	No	1	male	1
584	46	36.9	83	123	77	20	97	No	0	male	0
585	53	36.5	75	135	107	20	94	No	1	male	0
586	69	36	61	113	69	18	96	No	0	male	0
587	72	36.3	70	136	87	17	95	No	0	male	0
588	65	35	72	132	84	21	98	No	3	male	0
589	58	36.7	95	105	75	18	96	No	1	male	0
590	59	36	96	134	80	20	98	No	1	male	0
591	31	36.8	88	156	98	18	100	No	2	male	0
592	63	36.3	78	161	79	16	98	No	19	male	0
593	78	37.2	72	134	76	20	98	No	1	female	0
594	49	36.8	71	157	103	18	99	No	3	male	0
595	69	37.4	124	118	106	19	79	No	3	male	0
596	47	35.7	80	141	91	19	100	No	2	male	0
597	51	36.8	55	117	72	14	100	No	17	male	0
598	69	36.6	135	92	71	19	95	No	0	female	1
599	77	36	77	88	53	20	99	No	0	male	1
600	83	36.9	155	115	82	27	88	No	0	male	1
601	74	36.8	85	102	75	18	98	No	7	female	0
602	60	36.8	60	102	65	19	100	No	1	male	0
603	55	36	90	108	80	13	100	No	1	male	0
604	63	36.4	85	122	81	15	100	No	17	male	0
605	74	36.9	55	121	67	19	95	No	38	female	0
606	65	36.5	142	90	69	31	96	No	1	female	2
607	88	36.7	81	150	90	19	100	No	4	female	0
608	78	36.6	106	112	73	19	99	No	24	male	0
609	67	37	85	81	51	19	93	No	4	male	1
610	74	36.2	135	92	49	20	94	No	10	female	1
611	59	36.8	91	155	98	18	99	No	15	male	0
612	48	36.7	58	185	89	16	99	No	9	male	0
613	39	35.5	66	140	87	24	99	No	0	male	1
614	64	36.5	74	93	60	15	100	No	1	male	1
615	47	36.5	63	147	81	15	100	No	1	male	0
616	78	36.8	65	84	60	20	98	No	0	male	1
617	67	36.5	102	99	66	20	100	No	2	male	1
618	55	37	78	151	79	21	95	No	2	female	0
619	79	36.4	62	179	80	16	96	No	2	male	0
620	52	37.4	77	141	93	19	95	No	28	male	0
621	40	36.3	99	153	94	16	99	No	3	male	0
622	55	36.9	71	138	96	21	99	No	20	female	0
623	48	36.2	69	106	75	17	95	No	1	male	0
624	49	36.7	119	137	91	21	95	No	1	male	0
625	61	35.9	96	123	51	12	90	No	1	male	0
626	38	37.1	81	141	85	18	99	No	1	male	0
627	51	36.6	83	173	115	19	100	No	2	male	0
628	54	37	75	143	97	18	100	No	3	male	0
629	74	37.5	71	135	97	18	98	No	4	male	0
630	67	36	77	164	90	12	99	No	15	male	0
631	68	37.3	58	92	66	22	96	No	5	female	2
632	71	37.2	104	135	80	16	98	No	17	male	0
633	64	36.4	68	173	95	15	95	No	25	male	0
634	52	36.4	56	124	77	17	98	No	3	male	0
635	84	36.3	108	112	72	16	99	No	72	male	0
636	90	36.5	100	158	104	20	96	No	1	female	0
637	74	36.4	135	110	79	10	99	No	45	male	0
638	78	36	35	90	50	28	90	No	2	male	2
639	63	36.5	77	158	104	13	98	No	0	male	0
640	58	36.7	110	179	133	20	97	No	0	male	0
641	71	37.4	93	167	92	24	98	No	4	female	1
642	55	36.5	90	132	83	18	99	No	3	male	0
643	88	36	85	151	86	16	100	No	5	female	0
644	70	37	76	129	81	18	99	No	1	male	0
645	61	36.3	103	159	94	30	96	No	35	male	1
646	50	36.2	65	142	94	17	98	No	1	male	0
647	62	36.2	98	62	11	20	95	No	4	male	1
648	54	37	77	158	107	16	99	No	1	female	0
649	73	38.3	89	101	55	20	93	No	0	male	0
650	54	35.7	100	131	67	14	100	No	20	male	0
651	45	36.7	93	157	103	18	99	No	17	male	0
652	51	35.8	71	188	109	22	94	No	1	male	1
653	27	36.5	93	131	95	19	99	No	0	male	0
654	55	36.2	65	97	65	20	100	No	1	male	1
655	80	35.8	121	112	68	20	96	No	1	male	0
656	85	35.9	74	159	72	15	100	No	12	male	0
657	67	36.5	61	134	79	13	97	No	1	male	0
658	62	36.1	96	130	82	15	99	No	0	male	0
659	70	36.6	56	96	56	18	99	No	1	female	1
660	43	37.3	100	157	106	30	97	No	10	male	1
661	74	36.4	94	137	68	14	100	No	11	male	0
662	45	36.7	86	170	98	16	98	No	13	male	0
663	84	36.6	57	121	65	15	98	No	1	male	0
664	62	35.7	87	139	109	12	90	No	4	female	0
665	52	37.2	71	149	90	20	100	No	1	male	0
666	89	36.6	71	140	72	20	99	No	13	male	0
667	70	37.7	118	105	73	30	99	No	1	male	1
668	46	37.5	72	166	96	28	98	No	11	male	1
669	55	37	78	138	72	20	94	No	1	male	0
670	47	38.1	104	132	91	17	95	No	1	male	0
671	53	37.7	65	92	68	16	98	No	3	female	1
672	90	36.8	61	154	75	18	98	No	3	female	0
673	63	37	69	111	75	12	100	No	108	female	0
674	79	38.1	89	165	68	12	87	No	23	male	0
675	69	37	86	145	72	20	99	No	4	female	0
676	28	36.7	68	122	68	23	99	No	1	male	1
677	73	36.9	102	149	89	20	95	No	1	male	0
678	51	37	98	135	73	20	99	No	0	male	0
679	64	36.2	85	158	113	17	93	No	1	female	0
680	36	36.5	76	134	101	20	100	No	0	male	0
681	36	36.5	76	134	101	20	100	No	0	male	0
682	51	36.3	66	170	106	16	96	No	0	male	0
683	64	36.2	71	129	86	16	98	No	1	male	0
684	54	37.2	66	125	95	16	96	No	18	male	0
685	50	35.8	77	134	88	18	97	No	23	male	0
686	55	36.4	74	173	105	17	96	No	6	male	0
687	36	38.7	119	181	110	20	99	No	45	male	0
688	66	36.1	57	127	86	20	100	No	19	male	0
689	47	36.9	73	169	96	19	97	No	0	male	0
690	72	36.5	105	172	99	21	96	No	32	male	0
691	80	37	66	129	67	20	99	No	0	female	0
692	47	37.5	56	96	56	21	98	No	0	female	1
693	26	37.8	76	123	76	19	92	No	17	male	0
694	72	36.3	78	125	78	18	99	No	0	female	0
695	55	36.9	85	117	78	18	96	No	0	male	0
696	39	36.5	78	129	78	20	98	No	0	male	0
697	35	37.1	78	127	98	21	100	No	1	male	0
698	75	37.7	134	61	53	19	99	No	1	female	1
699	47	36.5	105	156	76	19	96	No	0	male	0
700	73	37.2	83	99	65	16	99	No	1	male	1
701	81	36.6	95	170	136	29	95	No	0	male	1
702	53	35.4	35	130	114	14	100	No	9	male	0
703	60	36.6	65	132	86	14	99	No	17	male	0
704	54	36.8	76	140	101	20	99	No	1	male	0
705	56	37	70	131	78	14	97	No	0	male	0
706	57	36.7	87	168	89	20	98	No	12	male	0
707	58	37	84	160	98	27	100	No	12	male	1
708	64	36.7	48	135	61	16	100	No	0	male	0
709	75	36.5	87	141	93	12	98	No	3	male	0
710	66	37.3	88	179	115	20	100	No	43	female	0
711	54	36.7	56	155	91	19	99	No	0	male	0
712	82	37.2	73	129	82	21	98	No	2	female	0
713	52	37	72	103	71	16	100	No	17	male	0
714	55	37	72	117	73	18	99	No	10	male	0
715	90	37	116	166	102	16	92	No	7	male	0
716	58	36.4	78	155	102	12	97	No	0	male	0
717	45	37.3	65	172	106	20	99	No	0	male	0
718	81	35.5	75	110	55	11	97	No	0	male	0
719	61	39.7	133	102	84	20	97	No	18	female	0
720	39	37.4	101	118	84	18	97	No	40	female	0
721	77	36.2	94	136	91	20	95	No	3	male	0
722	35	36.2	70	138	97	15	96	No	61	male	0
723	80	37.1	71	106	58	20	97	No	75	male	0
724	71	37.6	31	0	0	0	0	No	103	male	1
725	68	37.1	86	75	62	10	100	No	9	male	1
726	83	36	60	155	70	19	97	No	46	male	0
727	44	34.7	125	127	92	23	85	No	1	female	1
728	47	37.1	84	137	99	16	97	No	18	male	0
729	68	37.1	73	132	82	19	99	No	0	female	0
730	60	37	63	154	86	15	97	No	0	male	0
731	53	36.7	44	125	67	21	100	No	0	male	0
732	49	37	65	90	56	18	99	No	9	male	1
733	42	36.1	53	118	59	19	99	No	15	male	0
734	71	36.7	90	138	102	20	98	No	0	female	0
735	83	37.2	102	110	76	25	92	No	26	male	1
736	63	37.1	68	158	85	16	100	No	0	female	0
737	65	37.1	67	158	85	16	100	No	48	female	0
738	83	37.1	84	136	58	15	96	No	19	female	0
739	58	37	50	132	77	18	99	No	75	male	0
740	76	36.5	63	166	82	20	97	No	3	male	0
741	86	37.5	96	143	105	17	95	No	0	male	0
742	44	36.7	87	130	93	15	96	No	1	male	0
743	46	37	82	150	93	19	96	No	0	male	0
744	66	37.6	115	135	87	19	90	No	11	female	0
745	71	37.7	71	124	78	19	97	No	15	female	0
746	71	36.3	71	133	65	16	100	No	0	male	0
747	54	37.7	98	107	52	19	98	No	6	male	0
748	51	37.1	82	145	101	19	100	No	0	male	0
749	41	36.7	71	111	65	18	99	No	101	female	0
750	46	36.4	55	131	74	18	100	No	139	male	0
751	63	36.5	80	138	88	18	99	No	9	male	0
752	75	37.2	58	164	84	21	100	No	1	male	0
753	47	38.4	110	151	108	18	94	No	0	female	0
754	53	36	90	168	64	16	97	No	727	male	0
755	61	37	85	121	76	18	96	No	0	male	0
756	64	36.5	76	156	84	20	100	No	1	male	0
757	54	36.5	106	220	132	20	99	No	0	male	0
758	42	36.5	82	94	59	18	99	No	0	male	1
759	90	37.3	107	153	87	14	92	No	18	male	0
760	62	36	114	134	80	16	100	Yes	27	male	0
761	36	35	190	154	100	35	80	Yes	39	male	2
762	89	37.2	82	86	63	26	96	No	0	male	2
763	76	36	80	95	59	20	95	No	0	male	1
764	72	36.2	73	167	89	19	99	No	1	male	0
765	53	37	60	109	66	18	97	No	2	male	0
766	49	36.1	69	99	70	20	99	No	1	male	1
767	74	37.4	98	97	60	26	100	No	23	male	2
768	86	36.8	85	143	108	21	96	No	121	female	0
769	39	36.4	92	135	65	24	96	No	0	male	1
770	54	37.2	72	149	94	14	98	No	15	male	0
771	88	36	100	147	70	14	100	No	88	male	0
772	73	36.7	68	122	59	20	96	No	0	male	0
773	52	36.5	58	119	73	20	99	No	23	female	0
774	57	37.2	70	124	75	15	98	No	3	male	0
775	58	36	69	136	74	15	99	No	2	male	0
776	55	37.6	135	144	97	26	92	No	20	male	1
777	63	36.7	71	165	86	16	98	No	0	male	0
778	62	35.6	42	63	45	13	77	No	0	male	1
779	43	36.3	70	114	72	20	100	No	0	male	0
780	75	36.5	96	130	86	13	93	No	21	male	0
781	69	36.8	68	126	88	18	100	No	0	male	0
782	65	36.2	63	143	77	19	94	No	0	male	0
783	78	36.6	89	144	104	21	97	No	1	male	0
784	62	38.5	146	156	120	19	95	No	2	male	0
785	84	37.9	118	89	66	35	87	No	0	male	2
786	79	36.2	91	100	52	18	95	No	0	male	1
787	75	37.8	94	136	90	21	98	No	0	male	0
788	76	36.5	138	135	92	26	93	No	14	female	1
789	77	37.8	96	143	64	21	97	No	0	male	0
790	55	36.5	85	158	90	18	100	No	0	female	0
791	49	35	61	119	73	20	92	No	0	male	0
792	65	37	87	130	84	15	100	No	18	male	0
793	90	36	68	114	70	18	98	No	0	female	0
794	79	36.4	101	182	79	21	94	No	0	male	0
795	70	36.9	65	115	61	19	98	No	0	male	0
796	62	36.7	95	124	76	19	100	No	0	female	0
797	62	36.6	98	158	105	21	95	No	0	male	0
798	85	36.6	72	160	75	18	99	No	23	female	0
799	44	37.4	66	138	94	15	99	No	1	male	0
800	53	37	51	124	76	25	96	No	20	male	1
801	55	36.6	140	127	100	20	93	No	0	female	0
802	55	37.2	99	150	81	18	95	No	14	male	0
803	56	36.9	58	128	72	15	100	No	18	male	0
804	72	36.9	58	136	76	23	100	No	2	male	1
805	63	36.9	92	134	83	18	100	No	0	female	0
806	70	36.4	93	187	85	18	97	No	0	male	0
807	57	36.2	110	165	122	20	95	No	0	male	0
808	51	37.6	87	139	105	10	98	No	2	male	0
809	88	37.3	118	102	82	18	92	No	3	female	0
810	54	36.4	136	66	34	23	92	No	1	male	2
811	68	36.6	66	173	89	18	98	No	0	male	0
812	83	36.5	89	115	71	18	93	No	1	female	0
813	72	36	101	144	90	20	98	No	89	male	0
814	74	36	101	144	90	20	98	No	0	male	0
815	60	36.5	52	151	101	21	100	No	1	male	0
816	73	38.1	109	156	75	19	99	No	26	female	0
817	53	36.4	87	135	78	15	100	No	8	male	0
818	57	37.5	103	153	90	18	99	No	0	female	0
819	65	36	89	147	88	18	96	No	0	male	0
820	44	37	68	123	80	11	95	No	0	male	0
821	65	36.8	88	152	74	19	94	No	0	male	0
822	47	36.7	139	77	65	22	90	No	0	male	3
823	48	36.6	82	146	96	16	99	No	0	male	0
824	44	36.7	80	164	101	20	100	No	0	male	0
825	65	36.7	58	113	64	18	100	No	0	male	0
826	54	36.3	97	117	62	19	97	No	4	male	0
827	88	36.5	91	127	75	18	97	No	98	male	0
828	80	35	38	95	63	15	86	No	144	male	2
829	68	36.4	38	128	96	25	86	No	4	male	2
830	75	36.1	91	95	70	22	97	No	13	female	2
831	71	37.4	67	130	69	17	99	No	0	male	0
832	88	38	78	120	65	23	89	No	0	female	1
833	67	37.4	79	186	85	17	98	No	0	male	0
834	63	36.9	71	133	102	17	100	No	0	male	0
835	68	36.5	113	189	85	18	99	No	0	male	0
836	68	37	109	137	106	30	100	No	1	male	1
837	47	36.5	77	111	69	18	100	No	0	male	0
838	81	36.7	80	134	90	16	100	No	0	female	0
839	81	36.1	88	88	59	28	85	No	0	male	2
840	40	37.3	103	195	131	16	99	No	1	male	0
841	54	36.3	110	164	91	21	94	No	0	male	0
842	61	36.5	64	114	74	18	98	No	11	male	0
843	52	37.3	84	141	106	22	99	No	0	male	1
844	74	36.9	78	148	78	14	100	No	9	male	0
845	79	36.8	74	154	82	20	95	No	1	male	0
846	66	36.5	86	146	91	18	100	No	15	male	0
847	64	36.8	79	133	86	15	99	No	0	male	0
848	62	37.3	88	122	74	16	100	No	0	female	0
849	79	36.8	58	186	82	19	100	No	10	female	0
850	43	36.5	55	121	80	18	100	No	2	male	0
851	63	36.4	87	125	52	21	100	No	0	male	0
852	72	36.2	121	144	89	23	92	No	17	male	1
853	57	36.7	84	98	85	15	95	No	0	female	1
854	69	36.8	100	174	96	27	98	No	0	male	1
855	52	36.8	90	144	97	18	100	No	2	male	0
856	56	36.4	79	129	83	23	99	No	0	male	1
857	80	36.4	77	130	66	20	96	No	1	female	0
858	52	36.5	109	140	82	16	83	No	0	male	0
859	67	36.1	32	163	74	20	90	No	2	male	0
860	62	35.8	127	130	109	0	75	No	1	male	1
861	69	35.8	56	121	66	10	100	No	0	male	0
862	74	37.6	109	166	91	16	100	No	18	male	0
863	72	36.1	80	109	72	18	98	No	0	male	0
864	85	36.5	76	159	66	18	96	No	0	female	1
865	65	35.5	78	96	67	20	96	No	19	male	1
866	60	36.5	90	100	60	18	96	No	10	female	1
867	65	37.1	100	135	92	19	100	No	42	male	0
868	69	35.9	82	152	83	15	95	No	0	male	0
869	84	35.7	52	126	72	18	98	No	1	male	0
870	68	36.7	122	117	74	13	96	No	1	male	0
871	45	36.5	63	124	90	15	100	No	0	female	0
872	70	35.2	36	128	81	25	81	No	11	female	1
873	41	36.6	65	167	94	18	100	No	15	male	0
874	53	36.9	75	123	87	18	98	No	0	male	0
875	50	37	79	168	132	18	93	No	0	male	0
876	72	36.5	56	132	84	22	98	No	3	male	1
877	69	36.7	99	138	97	22	98	No	1	male	1
878	83	36.5	87	108	71	18	99	No	1	male	0
879	52	36.6	80	151	91	17	92	No	0	male	0
880	50	36.5	76	111	72	18	99	No	4	male	0
881	67	36.9	88	170	100	21	96	No	0	male	0
882	65	37.3	82	118	86	21	96	No	20	female	0
883	56	37	105	140	101	20	96	No	6	male	0
884	88	36	108	182	98	24	98	No	0	male	1
885	39	36.1	76	128	106	12	100	No	0	male	0
886	40	36.8	69	122	86	18	99	No	13	male	0
887	53	36.5	61	123	95	10	98	No	0	male	0
888	59	37	110	154	105	20	98	No	0	male	0
889	65	37	98	143	101	13	100	No	6	female	0
890	59	36.4	66	103	64	18	99	No	6	male	0
891	75	35.7	63	100	81	20	88	No	0	male	1
892	75	37.2	135	256	143	30	85	No	17	male	1
893	48	37.6	90	122	71	18	97	No	15	male	0
894	43	36	69	118	80	18	100	No	23	male	0
895	62	37.8	76	143	76	23	96	No	23	male	1
896	66	36	114	137	94	16	90	No	0	female	0
897	64	36.3	153	144	102	35	72	No	0	male	1
898	94	36.5	37	129	99	21	90	No	0	female	0
899	31	37.5	84	150	87	16	100	No	0	male	0
900	66	37.3	92	125	82	15	98	No	0	male	0
901	66	37.7	109	112	88	22	82	No	0	male	1
902	82	35.9	58	162	95	21	94	No	7	male	0
903	85	35.7	69	107	72	26	95	No	0	male	1
904	63	36.3	58	135	73	13	100	No	20	male	0
905	64	36.5	67	135	90	19	95	No	11	male	0
906	71	36.2	66	133	65	15	96	No	23	male	0
907	85	36.2	64	121	68	12	98	No	23	female	0
908	90	36.3	70	139	73	18	99	No	11	female	0
909	65	38.5	80	81	54	19	95	No	0	male	1
910	60	37.1	98	137	86	18	98	No	2	male	0
911	70	36.7	71	118	68	20	96	No	0	male	0
912	53	36.2	74	117	80	15	100	No	1	male	0
913	62	36.8	71	128	80	21	95	No	2	male	0
914	69	37.7	59	131	74	17	99	No	0	female	0
915	47	36.4	68	182	129	15	100	No	0	male	0
916	51	36.1	76	153	101	15	96	No	0	male	0
917	71	35.8	83	114	93	15	99	No	0	male	0
918	58	37	76	136	97	26	100	No	1	male	1
919	49	36.3	69	109	83	18	98	No	5	female	0
920	82	36.8	95	78	62	17	100	No	18	male	1
921	59	36.3	97	240	110	17	97	No	12	male	0
922	78	36.2	75	142	83	18	98	No	1	male	0
923	66	36.7	55	114	77	12	99	No	0	male	0
924	89	37.9	76	112	75	20	97	No	22	male	0
925	70	36.5	68	127	74	20	100	No	5	male	0
926	49	37.2	107	146	97	20	100	No	4	male	0
927	51	37.2	95	87	77	25	90	No	13	female	2
928	78	36.5	135	167	106	22	100	No	14	male	1
929	63	36.6	71	107	65	20	95	No	0	male	0
930	48	37.8	84	123	87	20	96	No	1	female	0
931	73	38.3	122	95	63	29	99	No	0	male	2
932	72	38.5	151	119	89	15	93	No	0	male	0
933	63	37.1	49	129	76	17	98	No	0	male	0
934	54	36.2	90	106	70	25	95	No	0	male	1
935	67	37.3	114	147	94	20	92	No	15	female	0
936	54	36.7	82	173	103	21	94	No	0	male	0
937	48	36	96	148	79	16	100	No	551	male	0
938	66	38.1	105	118	70	19	96	No	109	male	0
939	76	36.8	119	145	71	20	91	No	9	female	0
940	44	36.7	72	133	90	14	100	No	2	male	0
941	47	37.6	85	139	105	16	95	No	0	male	0
942	54	37	99	147	103	15	94	No	6	male	0
943	67	36.7	152	178	94	20	99	No	0	male	0
944	70	36.3	99	125	86	20	96	No	0	male	0
945	49	36	61	147	95	18	100	No	3	male	0
946	48	37.8	99	106	64	15	99	No	9	male	0
947	79	36.8	104	131	80	22	91	No	31	female	1
948	53	36.7	76	177	100	20	98	No	5	male	0
949	59	36.3	66	150	93	16	95	No	0	male	0
950	82	36.4	72	141	83	17	100	No	0	male	0
951	77	37.5	79	134	69	21	100	No	1	male	0
952	16	37.1	74	118	84	18	100	No	2	male	0
953	53	37.3	77	168	109	12	100	No	0	male	0
954	28	37.1	111	124	88	16	98	No	2	male	0
955	62	37.5	85	99	62	16	98	No	4	male	1
956	78	36.5	79	143	89	20	100	No	6	female	0
957	67	37.2	78	129	75	12	97	No	16	male	0
958	80	35.9	69	129	71	18	93	No	3	female	0
959	55	37	68	144	92	19	98	No	23	female	0
960	78	36.7	55	115	70	13	97	No	13	male	0
961	87	36.3	59	96	53	18	98	No	0	male	1
962	44	36.5	67	155	110	16	99	No	0	male	0
963	60	36.5	61	161	102	19	99	No	0	female	0
964	57	38	60	120	78	18	95	No	17	male	0
965	48	36.5	61	228	113	20	100	No	1	male	0
966	76	37.9	62	102	59	22	97	No	0	female	1
967	53	35.7	99	157	102	14	99	No	1	male	0
968	69	36.4	65	137	82	18	95	No	2	male	0
969	35	36.5	97	183	117	18	98	No	6	male	0
970	62	36.9	75	115	65	19	95	No	0	male	0
971	66	38.3	79	165	91	15	95	No	0	male	0
972	59	37	88	135	94	30	96	No	30	female	1
973	82	36.8	71	168	75	20	95	No	10	female	0
974	73	36	97	146	96	15	99	No	0	male	0
975	72	36.8	71	110	53	23	100	No	1	male	1
976	52	37.1	95	118	87	15	100	No	12	male	0
977	54	36.5	70	152	80	17	100	No	2	male	0
978	43	35.2	101	181	63	14	100	No	3	male	0
979	64	36.9	67	120	62	27	95	No	127	male	1
980	77	36.9	109	144	84	14	94	No	0	male	0
981	45	36.1	62	103	54	18	99	No	10	male	0
982	68	36.6	74	122	68	20	96	No	1	male	0
983	51	36	90	117	81	15	100	No	1	male	0
984	45	36	80	110	72	16	98	No	30	male	0
985	72	35.6	57	116	70	20	99	No	16	male	0
986	64	36.8	102	99	66	22	95	No	9	male	2
987	59	37.2	54	97	59	15	100	No	13	male	1
988	77	36	107	110	66	16	96	No	1	male	0
989	67	37	71	108	56	13	97	No	0	female	0
990	53	38	91	104	68	25	93	No	19	female	1
991	46	36.9	91	169	111	12	99	No	3	male	0
992	70	36	57	126	80	17	98	No	0	male	0
993	49	36.3	87	138	111	13	98	No	0	male	0
994	66	36	140	105	55	18	99	No	0	male	0
995	58	37.3	111	130	101	18	96	No	5	male	0
996	75	36.2	106	159	93	19	100	No	0	male	0
997	60	37.1	95	166	107	15	96	No	1	male	0
998	48	36.7	62	158	100	16	100	No	0	male	0
999	43	36.8	91	154	105	19	100	No	9	male	0
1000	80	36.6	75	156	100	20	95	No	0	female	0
1001	78	36.8	110	105	48	15	92	No	0	female	0
1002	59	36.5	96	125	78	18	100	No	0	female	0
1003	44	36	65	153	99	15	100	No	7	male	0
1004	54	37.8	89	140	81	16	100	No	11	male	0
1005	30	36.3	115	136	96	23	97	No	0	male	1
1006	61	37.1	98	139	101	12	100	No	0	female	0
1007	63	36.6	90	138	71	21	85	No	0	male	0
1008	83	36.4	73	154	73	24	100	No	0	female	1
1009	83	36.4	73	157	75	24	96	No	0	female	1
1010	67	36.6	102	141	90	20	100	No	18	female	0
1011	54	37	61	132	80	15	93	No	22	female	0
1012	65	36.6	106	150	85	15	98	No	0	male	0
1013	69	37.5	114	98	71	20	100	No	0	male	1
1014	79	36.5	85	123	78	16	100	No	1	male	0
1015	71	36	100	88	65	15	98	No	31	male	1
1016	82	36.1	71	135	105	16	100	No	45	male	0
1017	77	36.7	102	142	96	23	90	No	1	female	1
1018	65	36.6	92	141	73	26	72	No	114	male	1
1019	80	37	113	110	70	23	95	No	0	male	1
1020	78	37	94	158	111	18	98	No	21	male	0
1021	45	37.3	73	142	87	20	98	No	1	male	0
1022	64	36.2	81	136	76	18	100	No	0	male	0
1023	54	36.5	63	161	80	15	100	No	0	female	0
1024	59	37.2	104	96	71	15	82	No	9	female	1
1025	84	36.2	113	136	69	18	98	No	13	female	0
1026	83	36.4	76	128	71	16	100	No	3	female	0
1027	64	37.1	86	130	83	17	99	No	0	male	0
1028	84	37	104	147	82	31	99	No		male	1
1029	60	37.4	80	122	91	12	100	No	0	male	0
1030	89	36.8	99	122	84	20	88	No	0	male	0
1031	32	39.8	132	122	84	20	98	No	0	male	0
1032	77	37.2	102	155	100	20	96	No	11	male	0
1033	54	37	76	171	104	20	98	No	0	male	0
1034	81	37.1	89	117	75	17	94	No	13	female	0
1035	42	36.8	108	132	120	25	100	No	0	male	1
1036	31	37.2	87	138	105	18	97	No	0	male	0
1037	74	37.5	101	146	79	19	96	No	0	male	0
1038	65	36.5	65	125	84	17	100	No	0	male	0
1039	85	36.2	72	177	91	20	96	No	8	male	0
1040	67	36	66	136	78	20	100	No	1	male	0
1041	76	36.4	62	154	85	25	98	No	4	female	1
1042	53	38.1	68	94	62	22	97	No	0	female	2
1043	31	37	150	109	77	24	99	No	42	male	1
1044	46	36.8	85	161	117	20	99	No	0	male	0
1045	67	36.3	66	143	71	20	99	No	23	male	0
1046	57	36.5	64	143	74	12	96	No	2	male	0
1047	47	37.2	80	156	79	20	100	No	0	male	0
1048	75	36	58	133	112	20	99	No	0	male	0
1049	75	35.8	54	142	93	19	100	No	0	male	0
1050	73	36.2	53	127	75	20	98	No	0	male	0
1051	76	37	83	127	75	20	93	No	0	male	0
1052	76	36.9	78	126	85	20	96	No	38	male	0
1053	62	37	66	155	83	15	96	No	2	male	0
1054	40	36.5	75	102	53	19	97	No	0	male	0
1055	89	36.3	89	130	80	20	98	No	0	female	0
1056	46	36.5	66	116	90	19	97	No	0	male	0
1057	70	37.3	90	174	92	14	100	No	0	female	0
1058	57	36.1	95	145	92	20	96	No	1	male	0
1059	53	36	69	117	76	15	98	No	0	male	0
1060	77	35	70	133	91	15	100	No	0	male	0
1061	68	36	38	73	50	20	98	No	1	male	1
1062	52	37.1	76	148	73	16	99	No	11	male	0
1063	59	37.1	52	138	78	16	99	No	0	male	0
1064	60	36.3	65	125	69	18	100	No	0	male	0
1065	81	36.6	105	129	80	14	100	No	7	female	0
1066	72	36.5	75	100	60	18	95	No	1	female	1
1067	77	37.6	106	171	80	20	95	No	15	female	0
1068	49	36.3	84	133	87	17	100	No	5	male	0
1069	83	37.1	130	96	50	13	85	No	0	male	1
1070	69	35.1	60	144	122	22	99	No	8	female	2
1071	41	37.2	78	123	79	20	98	No	0	male	0
1072	65	36.3	57	122	90	14	98	No	0	male	0
1073	89	35.8	82	147	86	23	99	No	0	female	1
1074	61	37.2	68	147	85	15	97	No	0	female	0
1075	73	35.1	63	142	95	15	100	No	0	male	0
1076	36	36.1	96	176	128	21	100	No	7	male	0
1077	43	36	100	152	112	21	100	No	0	male	0
1078	86	36.9	104	135	85	25	100	No	1	male	1
1079	62	36.4	67	134	88	17	99	No	0	male	0
1080	54	37	96	150	97	30	98	No	8	female	1
1081	88	36	90	239	121	21	95	No	6	female	0
1082	70	37.1	74	183	99	20	96	No	29	male	0
1083	80	36.5	80	178	110	20	94	No	18	female	0
1084	92	37.7	142	140	82	19	90	No	22	male	1
1085	73	37.2	113	169	133	23	94	No	2	male	1
1086	67	36.6	77	164	79	20	99	No	14	female	0
1087	84	36.5	67	171	93	20	96	No	25	female	0
1088	75	36.6	61	166	67	18	99	No	43	female	1
1089	66	37.5	108	128	85	15	89	Yes	180	male	1
1090	65	36.9	90	158	101	12	96	No	1	female	1
1091	35	35.8	63	151	101	15	96	No	22	male	1
1092	66	36.1	104	124	104	30	98	No	4	female	1
1093	69	37	82	165	115	19	95	No	1	male	0
1094	72	36.1	98	197	89	20	98	No	30	male	0
1095	51	35.9	70	140	163	11	98	No	6	male	1
1096	53	37.8	64	208	122	19	98	No	36	female	0
1097	63	37.2	69	198	96	18	99	No	12	female	0
1098	59	36.5	86	157	78	21	96	No	1	female	0
1099	84	36.5	97	164	112	30	94	Yes	20	male	1
1100	79	37.5	97	120	97	16	99	Yes	85	male	1
1101	83	35.7	108	256	119	20	95	No	5	female	0
1102	77	37	74	168	77	17	90	No	3	male	1
1103	55	36.5	70	140	96	22	98	No	22	female	1
1104	72	36.5	60	188	98	17	97	No	16	male	0
1105	79	36.6	72	163	77	19	97	No	29	male	1
1106	60	37	68	164	88	18	100	No	20	male	0
1107	71	37.9	116	86	60	23	100	No	22	male	2
1108	74	36.5	78	188	98	14	100	No	10	female	0
1109	41	36.9	66	133	69	19	96	No	0	female	1
1110	74	36	64	144	90	22	94	No	7	male	1
1111	75	35.8	98	177	69	16	98	No	23	female	0
1112	90	36.9	82	173	75	20	97	No		male	0
1113	49	37.4	74	184	130	21	99	No	0	male	0
1114	70	36.5	61	119	68	19	98	No	6	male	0
1115	36	37.9	79	119	81	20	96	No	4	male	1
1116	45	35.5	65	155	119	19	95	No	1	male	1
1117	48	36.5	65	90	24	18	85	No	23	male	1
1118	81	35.5	0	0	0	0	0	Yes	1	male	2
1119	55	36	0	0	0	0	0	No	0	male	1
1120	78	35.6	0	0	0	0	0	Yes	24	female	1
1121	48	36.5	0	0	0	0	0	Yes	3	male	2
1122	76	36.2	0	0	0	0	0	No	5	female	2
1123	53	36	0	0	0	0	0	No	6	male	1
1124	29	35	0	0	0	0	0	Yes	2	female	1
1125	4	0	0	0	0	0	0	No	65	male	2
1126	51	35	0	0	0	0	0	Yes	0	female	1
1127	63	0	0	0	0	0	0	No	20	male	2
1128	60	0	0	0	0	0	0	Yes	0	male	1
1129	54	35.3	0	0	0	0	0	No	101	male	2
1130	70	36.4	0	0	0	0	0	Yes	11	female	1
1131	82	34	0	0	0	0	0	Yes	1	female	1
1132	59	36	0	0	0	0	0	Yes	0	male	2
1133	66	34	0	0	0	0	0	No	19	male	1
1134		0	0	0	0	0	0	Yes	2	male	1
1135	76	34	0	0	0	0	0	Yes	1	female	2
1136	53	34	0	0	0	0	0	Yes	1	male	2
1137	64	0	0	0	0	0	0	Yes	25	female	1
1138	64	35	0	0	0	0	0	Yes	1	male	1
1139	55	36.1	0	0	0	0	0	Yes	1	male	1
1140	85	25.8	0	0	0	0	0	Yes	0	male	1
1141	75	34	0	0	0	0	0	Yes	3	female	1
1142	68	34.5	0	0	0	0	0	Yes	0	male	2
1143	65	0	0	0	0	0	0	Yes	1	male	1
1144	54	35.4	0	0	0	0	0	Yes	1	male	2
1145	74	0	0	0	0	0	0	No	6	male	2
1146	53	35	0	0	0	0	0	Yes	1	male	1
1147	85	0	0	0	0	0	0	Yes	1	male	2
1148	67	0	0	0	0	0	0	No	1	male	1
1149	27	0	0	0	0	0	0	Yes	2	male	1
1150	66	34	0	0	0	0	0	Yes	1	male	1
1151	47	35.6	0	0	0	0	0	Yes	1	male	2
1152	62	34.8	0	0	0	0	0	Yes	1	male	2
1153	69	35	0	0	0	0	0	Yes	1	female	2
1154	86	36	0	0	0	0	0	No	26	female	2
1155	80	35	0	0	0	0	0	Yes	1	female	2
1156	76	30	0	0	0	0	0	Yes	3	male	2
1157	68	36	0	0	0	0	0	Yes	3	male	2
1158	59	36	0	0	0	0	0	Yes	1	male	1
1159	30	35	0	0	0	0	0	Yes	8	female	1
1160	69	36	0	0	0	0	0	Yes	0	male	2
1161	89	34.2	0	0	0	0	0	Yes	2	male	1
1162	68	36	0	0	0	0	0	Yes	1	male	2
1163	64	34	0	0	0	0	0	No	7	male	2
1164	54	0	0	0	0	0	0	Yes	2	male	2
1165	78	35	0	0	0	0	0	Yes	0	female	1
1166	28	35	0	0	0	0	0	Yes	2	male	1
1167	71	34	0	0	0	0	0	Yes	1	male	2
1168	26	34	0	0	0	0	0	Yes	9	male	2
1169	73	0	0	0	0	0	0	Yes	0	female	1
1170	78	35	0	0	0	0	0	Yes	1	male	1
1171	58	34.2	0	0	0	0	0	Yes	4	male	1
1172	60	35	0	0	0	0	0	Yes	1	male	1
1173	58	34.5	0	0	0	0	0	Yes	2	male	1
1174	70	35.6	0	0	0	0	0	No	0	male	1
1175	72	35.6	0	0	0	0	0	Yes	2	male	2
1176	75	34	0	0	0	0	0	Yes	2	male	1
1177	63	35	0	0	0	0	0	Yes	4	male	2
1178	64	37.5	134	153	85	28	76	No	0	male	1
1179	64	37	98	150	125	25	91	No	65	female	1
1180	62	38.3	121	157	91	30	82	No	3	female	1
1181	83	37.8	126	116	71	26	58	No	13	female	1
1182	78	37	90	131	54	17	50	No	19	female	0
1183	76	37.3	113	78	54	30	65	No	11	male	2
1184	64	36.4	101	161	102	34	94	No	28	male	2
1185	48	37.4	136	129	84	36	90	No	2	male	1
1186	70	36.2	49	86	74	35	49	No	3	female	2
1187	49	36.6	119	129	83	30	53	No	32	female	1
1188	55	36.7	78	144	67	15	80	No	4	male	0
1189	69	36.4	100	97	67	25	99	No	1	male	2
1190	73	36.8	111	126	67	30	85	No	164	male	1
1191	83	37.7	161	182	97	35	88	No	16	male	1
1192	87	36.7	78	92	50	25	84	No	50	female	3
1193	44	37.7	113	149	96	14	79	No	91	female	0
1194	83	37.7	89	131	78	25	89	No	3	male	1
1195	61	36.8	106	150	101	34	90	No	4	male	1
1196	79	36.4	58	138	77	40	82	No	48	male	1
1197	71	37.6	105	138	88	28	96	No	45	male	1
1198	73	38.7	110	157	79	35	27	No	1	female	2
1199	87	38.1	75	134	66	18	85	No	26	male	0
1200	55	38.4	152	134	71	35	72	No	35	male	1
1201	76	36	104	118	78	31	87	No	46	male	1
1202	73	37.4	89	148	74	24	83	No	5	male	1
1203	61	38.1	99	135	89	25	98	No	23	male	2
1204	78	36.5	102	177	82	25	70	No	1	female	1
1205	74	38.1	116	143	85	35	58	No	41	male	1
1206	61	36.2	124	179	99	35	52	No	16	male	1
1207	76	37.8	122	155	68	30	89	No	2	male	2
1208	80	38.8	108	191	125	36	70	No	13	male	1
1209	59	36.5	90	158	78	25	98	No	84	male	1
1210	54	36.9	84	142	91	25	94	No	10	male	1
1211	63	37	101	174	110	15	94	No	4	male	0
1212	69	36.1	90	122	84	12	84	No	28	male	0
1213	82	35.2	127	137	88	33	85	No	18	male	2
1214	29	36.9	80	116	69	25	91	No	46	male	1
1215	72	37.9	90	121	63	30	80	No	32	female	1
1216	51	38.7	115	128	82	35	82	No	0	male	1
1217	61	38.1	114	170	106	58	84	No	2	female	1
1218	83	39.9	100	145	57	30	90	No	0	male	1
1219	67	39.5	137	129	82	41	42	No	3	female	2
1220	62	37.7	102	141	85	25	98	No	23	female	1
1221	72	36.9	113	147	92	25	90	No	74	male	1
1222	83	36.9	78	134	95	21	92	No	19	male	1
1223	70	37.7	115	107	96	18	85	No	11	male	0
1224	25	39.1	151	125	77	38	55	No	30	male	1
1225	75	38.8	117	86	62	28	67	No	21	female	3
1226	77	37.4	102	114	59	15	96	No	29	male	0
1227	73	36	113	118	87	26	89	No	0	male	1
1228	83	36.3	100	163	72	24	93	No	1	male	1
1229	61	38.9	89	142	77	22	77	No	6	female	1
1230	88	37.1	72	174	91	29	98	No	3	male	1
1231	89	37	74	165	80	25	88	No	7	male	1
1232	87	36	100	178	97	18	98	No	41	female	1
1233	74	35.8	159	111	77	31	80	No	91	male	2
1234	73	36.3	102	160	86	30	100	No	48	male	1
1235	64	37.5	107	118	64	18	87	No	0	male	0
1236	87	37.8	88	113	87	21	95	No	8	male	1
1237	76	37	89	165	83	26	92	No	44	male	1
1238	85	37.8	103	133	90	18	92	No	42	male	0
1239	87	37.6	106	145	82	22	75	No	195	male	1
1240	65	35.5	124	81	57	10	41	No	56	male	2
1241	69	36.5	68	136	79	21	81	No	11	male	1
1242	91	37.9	112	159	80	30	94	No	52	male	1
1243	77	36.7	153	109	63	20	56	No	386	male	0
1244	70	36.2	118	170	105	35	64	No	4	male	1
1245	91	36.9	120	197	101	35	64	No	45	female	1
1246	84	36.6	78	124	66	10	53	No	4	female	0
1247	75	36.7	85	137	83	23	85	No	119	male	1
1248	78	36.7	70	150	88	28	61	No	5	male	1
1249	53	40.2	142	71	46	16	94	No	24	female	1
1250	62	37.6	108	144	51	18	90	Yes	2	male	0
1251	85	37	109	103	71	30	76	No	43	male	1
1252	77	36.6	102	110	62	16	78	No	5	male	0
1253	77	37.6	130	165	115	20	65	No	1	male	0
1254	61	37.9	103	124	74	16	88	No	5	male	0
1255	36	38.6	119	125	81	29	90	No	146	male	1
1256	73	36.9	79	125	63	18	82	No	44	male	0
1257	89	37.5	70	153	89	30	82	No	51	female	1
1258	61	37.2	85	130	86	25	89	No	22	male	1
1259	73	36.5	87	137	85	18	97	No	186	female	0
1260	56	36.8	127	134	75	30	82	No	47	female	1
1261	52	37.6	97	116	84	23	95	No	2	female	1
1262	83	36.1	122	142	80	25	85	No	11	male	1
1263	69	37.8	113	128	62	10	86	No	49	male	1
1264	65	38.2	129	161	105	26	68	No	3	female	1
1265	45	36.6	86	93	62	16	71	No	6	female	1
1266	72	38.1	102	119	68	25	50	No	27	female	1
1267	38	38.8	119	117	80	30	72	No	3	female	1
1268	66	37.3	104	113	60	36	60	No	5	female	1
1269	77	39.1	88	142	73	24	86	No	24	male	1
1270	65	37.7	96	105	68	30	50	No	2	female	1
1271	43	37.9	89	137	78	18	60	No	186	male	0
1272	70	38	91	131	84	28	89	No	2	female	1
1273	82	38.1	118	121	74	30	97	No	5	male	1
1274	80	38.6	103	152	97	30	90	No	29	male	1
1275	72	37.5	132	136	80	22	90	No	7	male	2
1276	45	37.1	55	119	77	18	95	No	89	male	0
1277	86	36.3	61	212	95	18	98	No	1	male	0
1278	70	39.2	131	140	102	22	96	No	18	male	1
1279	29	36.6	151	156	101	42	83	No	15	female	1
1280	62	36.5	94	127	78	20	92	No	3	male	0
1281	66	36.5	132	160	68	32	50	No	5	male	2
1282	76	38.4	127	179	85	30	78	No	53	male	1
1283	59	37.6	82	124	61	14	98	No	1	female	0
1284	83	35.2	74	126	108	28	83	No	1	female	1
1285	80	36.5	86	103	78	23	55	No	3	female	1
1286	67	36.4	56	118	71	19	85	No	2	male	0
1287	90	38.1	130	184	86	31	89	No	163	female	2
1288	71	36.7	109	154	85	25	86	No	25	male	1
1289	90	36.6	100	136	78	20	90	No	5	female	0
1290	72	35.3	78	190	115	30	80	No	4	male	2
1291	68	37.2	100	105	59	24	66	No	26	male	2
1292	73	36.9	111	169	95	15	96	No	23	male	0
1293	73	36.9	111	169	95	15	96	No	1	male	0
1294	82	37	86	179	101	26	92	No	210	female	1
1295	66	35.4	120	157	100	28	58	No	69	male	1
1296	37	37.9	139	218	137	36	71	No	22	male	1
1297	26	36.5	80	107	59	20	98	No	15	male	0
1298	85	37.7	78	113	60	30	88	No	12	female	1
1299	77	35.7	92	144	115	15	94	No	3	male	1
1300	81	30.3	74	111	67	16	87	No	16	male	1
1301	67	36.5	102	147	75	20	82	No	27	male	0
1302	78	36.8	72	166	89	20	96	No	28	male	0
1303	85	38.1	112	137	83	31	92	No	43	female	1
1304	63	38.7	135	90	60	35	75	Yes	8	male	2
1305	84	37.1	137	135	71	30	88	No	3	female	1
1306	35	36.6	108	181	114	28	89	No	123	female	1
1307	83	36.5	125	201	93	30	90	No	15	female	1
1308	67	37.5	83	152	70	20	75	No	97	female	0
1309	69	37.8	123	127	76	20	84	No	22	male	0
1310	51	36.9	133	166	85	40	90	No	6	male	1
1311	84	37.4	109	133	67	20	80	No	18	female	0
1312	72	36.6	91	186	104	20	91	No	25	male	0
1313	71	37.5	86	157	72	22	89	No	0	female	1
1314	80	37	118	121	66	28	77	No	30	male	1
1315	33	37.7	107	139	95	25	86	No	4	male	1
1316	71	38	102	106	52	26	95	No	0	male	1
1317	81	37.5	97	151	84	23	92	No	0	male	1
1318	79	37	80	107	60	24	70	No	18	female	1
1319	77	37	101	134	78	29	83	No	37	female	1
1320	72	37.2	110	156	101	30	89	No	23	male	1
1321	65	37.7	109	180	113	35	97	No	9	male	1
1322	74	36.9	116	156	103	30	73	No	6	male	1
1323	77	38.7	111	142	93	25	90	No	0	male	1
1324	86	40.2	133	171	134	28	95	No	78	female	1
1325	81	36.2	142	160	96	28	74	No	44	male	2
1326	69	36.2	111	109	58	18	100	No	0	male	1
1327	62	36.9	159	109	71	37	95	No	2	female	2
1328	62	37.1	90	142	86	20	76	No	14	female	0
1329	72	36.9	106	120	56	35	56	No	9	male	1
1330	77	36.6	121	76	59	40	75	No	19	male	3
1331	69	35.7	144	192	117	35	80	No	11	male	1
1332	70	36.9	128	92	66	18	99	No	56	male	1
1333	94	36.9	97	181	107	32	81	No	22	male	1
1334	60	37.4	115	185	89	26	75	No	31	female	1
1335	64	37.1	101	149	94	30	83	No	37	male	1
1336	85	38.3	101	124	85	40	37	No	11	male	1
1337	79	35.6	56	110	70	2	26	Yes	127	female	0
1338	68	37	126	136	114	18	83	No	0	male	0
1339	65	37	106	149	78	25	96	No	1	male	1
1340	62	37.7	115	146	96	30	91	No	24	female	1
1341	36	38.1	120	125	100	40	46	No	0	female	1
1342	69	36.6	69	125	67	30	89	No	27	female	1
1343	83	37.9	165	149	99	36	86	No	15	male	1
1344	78	37.1	63	134	82	10	90	No	0	female	1
1345	71	36.9	70	131	77	30	98	No	6	male	1
1346	75	34.4	67	73	43	10	65	No	13	male	1
1347	86	37.9	139	142	92	34	78	No	40	male	1
1348	62	39.2	120	89	66	15	96	No	3	male	1
1349	88	37	105	132	85	20	90	No	23	male	0
1350	72	36.8	110	154	78	23	94	No	44	male	1
1351	54	36.3	120	121	83	16	90	No	49	male	0
1352	60	35.8	135	145	93	35	89	No	27	male	1
1353	80	36.7	76	135	95	20	80	No	34	female	0
1354	84	37.4	107	212	91	32	75	No	0	female	2
1355	63	37.4	98	69	50	20	80	Yes	165	female	2
1356	84	36.8	140	170	134	25	100	No	1	male	1
1357	70	38.5	106	124	79	30	90	No	671	male	1
1358	89	35.4	70	133	90	20	85	No	29	male	0
1359	75	37	136	132	78	35	70	No	148	male	2
1360	59	36.8	150	128	100	22	99	No	10	male	1
1361	74	35.5	102	154	90	32	89	No	53	male	1
1362	57	37	108	140	82	30	96	No	0	female	1
1363	49	36.1	126	146	101	25	93	No	97	male	1
1364	81	36.5	118	207	127	28	89	No	68	male	1
1365	83	37.5	88	149	116	30	86	No	50	female	1
1366	37	36.8	77	115	74	22	94	No	2	male	1
1367	45	36.4	113	135	103	40	80	No	22	male	1
1368	32	39.6	134	116	75	20	83	No	1	male	0
1369	60	36	126	143	124	45	80	No	113	female	1
1370	52	38.1	131	92	66	23	84	No	1	male	2
1371	84	36.9	75	133	80	31	100	No	0	male	1
1372	72	36.3	112	135	99	21	80	No	1	male	1
1373	81	36.7	77	178	80	25	80	No	25	male	1
1374	72	37.1	105	112	66	25	78	No	29	female	1
1375	46	36.8	63	105	79	13	99	No	0	male	0
1376	70	35.5	97	95	52	24	95	No	13	female	2
1377	70	37	92	173	95	19	85	No	20	male	0
1378	79	36.7	103	154	95	30	95	No	25	female	1
1379	47	37.3	80	119	74	25	86	No	0	female	1
1380	76	37.3	84	103	70	20	83	No	67	male	0
1381	83	37.6	111	172	90	28	92	No	358	male	1
1382	73	37.5	110	178	77	28	100	No	3	female	1
1383	73	37.2	98	133	52	31	80	No	0	male	2
1384	64	38.4	130	176	65	29	98	No	2	male	1
1385	49	36	95	132	82	40	71	No	2	male	1
1386	66	37.2	141	108	81	33	83	No	53	male	2
1387	44	39.3	137	113	84	39	89	No	46	male	1
1388	39	36.8	78	155	92	20	100	No	0	male	0
1389	40	36.8	78	155	92	20	100	No	0	male	0
1390	54	36.1	105	165	83	20	81	No	0	female	0
1391	82	37.8	117	172	120	25	90	No	62	male	1
1392	83	36.7	93	124	78	20	95	No	4	female	0
1393	76	36.8	110	132	76	26	83	No	39	male	1
1394	71	36.5	140	158	85	25	76	No	11	male	1
1395	59	38.4	144	196	148	15	100	No	23	female	0
1396	75	36.7	85	107	73	18	98	No	25	male	0
1397	76	37	129	143	72	15	95	No	12	male	1
1398	80	36.7	143	89	63	30	88	No	19	male	2
1399	87	37.9	124	132	92	30	85	No	44	male	1
1400	80	34.7	109	122	70	21	75	No	123	male	0
1401	63	36.4	121	119	74	29	91	No	24	male	1
1402	57	36.2	115	138	92	30	89	No	47	male	1
1403	88	37	124	162	89	28	88	No	0	male	1
1404	75	36.5	85	188	90	30	82	No	44	male	1
1405	73	37	120	136	72	26	97	No	51	male	1
1406	94	37.8	109	165	96	40	99	No	32	female	1
1407	81	38.6	87	150	85	17	87	No	12	male	0
1408	63	37.7	150	82	53	23	85	No	17	female	2
1409	77	37.7	141	188	100	40	80	No	12	male	1
1410	62	37.6	111	158	90	28	72	No	8	male	2
1411	70	39.6	103	173	149	30	88	No	5	male	1
1412	72	35	100	139	80	26	100	No	5	male	1
1413	65	38.1	112	125	72	29	97	No	128	male	1
1414	75	36.8	111	198	105	26	80	No	13	male	1
1415	50	36.5	100	109	68	18	98	No	36	male	0
1416	84	37.7	140	83	62	29	97	No	146	male	2
1417	86	38.9	84	161	100	26	91	No	67	female	1
1418	84	37.4	127	118	89	30	89	No	68	male	1
1419	70	36.5	124	104	53	28	89	Yes	30	male	2
1420	74	36.9	90	155	82	25	87	No	2	male	1
1421	80	36.6	141	160	85	40	97	No	3	female	1
1422	73	35.5	55	199	89	25	94	No	27	male	1
1423	63	36.1	113	137	63	27	74	No	43	male	1
1424	81	35.8	138	125	90	36	60	No	15	female	2
1425	83	37.8	109	178	96	16	92	No	41	male	0
1426	84	37.1	79	164	91	26	70	No	0	female	1
1427	51	36.8	105	146	98	30	85	No	4	male	1
1428	75	37.2	120	166	130	18	99	No	1	male	0
1429	88	37	79	129	79	26	70	No	5	male	1
1430	91	36.3	115	185	76	20	90	No	1	female	1
1431	82	35.9	111	154	80	26	92	No	7	male	1
1432	72	36.7	85	170	80	26	89	No	6	male	1
1433	68	37.7	117	120	74	17	58	No	70	female	0
1434	68	38.7	137	123	107	43	68	No	0	male	1
1435	72	38.6	102	110	74	27	94	No	4	female	1
1436	82	37.6	92	132	60	21	94	No	0	female	0
1437	43	37.3	120	116	79	25	90	No	158	female	1
1438	64	38.7	119	140	71	35	68	No	3	male	1
1439	90	37.3	150	179	149	31	90	No	0	male	1
1440	72	37.7	117	112	84	26	95	No	8	male	2
1441	56	37.2	116	131	95	25	88	No	7	male	1
1442	78	38.2	108	156	72	30	83	No	17	male	1
1443	57	37.5	152	165	136	38	86	No	6	male	1
1444	70	39.7	137	104	73	28	79	No	42	male	1
1445	67	36.9	84	129	60	27	100	No	53	male	1
1446	74	38.5	138	90	57	16	89	No	0	male	1
1447	73	36.6	112	122	88	24	90	No	23	male	1
1448	75	36	87	122	63	21	96	No	53	male	1
1449	66	39	112	122	92	10	90	No	51	male	0
1450	68	36.8	113	115	80	27	90	No	7	male	1
1451	81	40.4	189	120	63	45	92	No	1	male	1
1452	76	36.4	130	145	104	22	70	No	6	male	2
1453	65	38.5	102	150	87	30	90	No	7	male	1
1454	75	37.5	150	169	104	27	87	No	0	male	1
1455	44	37.4	130	171	85	27	56	No	0	male	2
1456	33	37.5	96	105	71	30	84	No	2	female	1
1457	64	38	128	168	108	36	85	No	0	female	1
1458	73	39.8	143	110	75	34	86	No	40	female	1
1459	65	36.2	125	140	162	25	100	No	13	female	1
1460	87	40	115	160	96	33	82	No	7	male	2
1461	80	37.4	92	153	77	25	99	No	0	male	2
1462	55	38.7	140	144	82	30	83	No	91	male	1
1463	76	36.9	79	161	61	18	96	No	8	male	0
1464	74	37.2	127	161	103	35	98	No	10	male	2
1465	30	37.3	145	111	76	46	89	No	3	male	1
1466	72	36.8	98	125	81	25	91	No	10	male	1
1467	71	37.7	111	157	80	16	88	No	1	male	0
1468	85	36.6	115	184	81	22	92	No	47	female	1
1469	65	36.5	88	150	91	18	88	No	23	male	0
1470	36	37.7	93	134	76	23	89	No	0	male	1
1471	72	37.9	106	139	75	18	99	No	2	female	0
1472	67	35	45	0	0	26	65	Yes	5	female	2
1473	56	36.9	92	118	78	45	94	No	42	male	1
1474	78	37.4	87	153	95	25	88	No	0	female	1
1475	74	36.1	116	236	127	23	56	No	8	male	2
1476	79	37	104	140	74	10	97	No	2	male	0
1477	80	38.2	110	141	83	26	89	No	0	male	1
1478	76	36.9	111	132	67	35	97	No	0	male	1
1479	76	37.6	84	127	71	29	85	No	0	male	1
1480	65	37.1	95	146	78	25	77	No	24	female	1
1481	83	36.5	140	124	80	28	87	No	0	male	1
1482	71	36.8	137	150	103	27	91	No	8	male	1
1483	66	36.4	90	124	74	22	84	No	1	female	1
1484	76	35.7	63	120	50	10	83	No	2	female	1
1485	75	36.9	105	129	81	16	93	No	2	female	0
1486	81	39.2	134	133	72	17	84	No	4	male	1
1487	89	37.7	94	116	77	30	78	No	1	male	2
1488	73	37.4	68	108	63	18	99	No	1	male	0
1489	47	37.5	173	125	80	25	77	No	4	male	1
1490	29	36.5	85	129	81	30	100	No	49	female	2
1491	73	38.2	139	82	54	39	86	No	1	male	2
1492	71	37.4	115	154	72	33	84	No	12	female	1
1493	73	37	110	121	64	15	74	No	0	male	0
1494	84	37.8	119	155	73	35	89	No	24	male	1
1495	80	37.6	127	171	99	23	86	No	1	male	1
1496	35	37.4	89	112	83	27	95	No	0	female	1
1497	63	38	105	146	66	35	35	No	0	male	1
1498	58	36.5	92	114	73	25	86	No	3	male	2
1499	79	36.3	84	107	72	25	70	No	265	male	1
1500	69	36.5	115	127	83	25	69	No	67	female	1
1501	69	37.7	120	142	84	28	74	No	28	female	1
1502	77	36.9	181	132	88	32	94	No	29	male	1
1503	59	37	105	123	86	22	86	No	1	female	1
1504	72	37.1	75	146	75	29	96	No	98	male	1
1505	86	37	67	165	89	22	89	No	78	female	2
1506	73	37.9	97	134	78	28	98	No	68	female	1
1507	73	37.9	97	134	78	28	98	No	23	female	1
1508	88	36.2	76	181	69	23	96	No	0	male	1
1509	26	37.2	111	149	97	32	93	No	1	male	1
1510	75	36.5	117	149	137	30	62	No	80	male	1
1511	68	37.5	103	186	98	19	93	No	13	female	0
1512	53	37.6	103	114	80	30	77	No	2	female	1
1513	84	37.4	92	129	66	25	73	No	53	male	1
1514	77	38.6	107	133	61	32	98	No	2	male	2
1515	83	37	133	161	88	31	100	No	1	male	1
1516	66	37.3	66	106	74	28	75	No	0	male	1
1517	59	37.4	96	156	88	23	64	No	0	male	1
1518	86	38.1	122	106	46	25	73	No	1	male	1
1519	86	37.1	104	178	85	25	94	No	48	male	1
1520	77	36.5	113	196	156	25	88	No	14	male	1
1521	73	37.1	114	175	81	20	90	No	0	female	1
1522	68	36.7	136	150	75	31	76	No	95	male	2
1523	74	37.7	106	142	81	25	88	No	1	male	1
1524	82	37.4	124	134	97	36	75	No	0	female	1
1525	65	37.1	115	149	108	26	73	No	4	male	1
1526	66	38	116	109	75	20	98	No	30	female	0
1527	65	37.8	72	145	77	22	88	No	1	male	1
1528	77	36.5	105	172	93	35	92	No	6	male	1
1529	67	37	127	89	57	16	74	No	0	male	1
1530	79	37	104	130	95	25	89	No	0	male	1
1531	30	38.7	145	98	84	26	95	No	19	male	2
1532	57	36	119	152	132	46	29	No	9	male	1
1533	84	36.7	100	154	75	21	100	No	4	female	0
1534	87	36	118	108	73	30	91	No	69	female	1
1535	58	35.4	95	129	87	18	92	No	0	male	0
1536	65	35.3	47	96	57	16	89	No	12	male	1
1537	72	36.5	102	97	41	35	96	No	1	female	3
1538	67	37.1	87	164	91	22	100	No	9	male	1
1539	68	36.1	132	165	104	23	100	No	0	male	1
1540	54	37	114	148	87	15	85	No	9	male	0
1541	79	36	108	210	170	17	78	No	0	male	0
1542	86	37.4	152	122	101	36	90	No	0	female	2
1543	76	35.4	135	104	71	15	62	No	0	male	1
1544	85	36.4	106	101	54	25	65	No	2	female	1
1545	86	36.7	75	143	89	35	74	No	3	male	2
1546	70	35.1	109	94	80	40	100	No	1	male	2
1547	76	36.7	110	131	85	40	65	No	1	female	1
1548	82	37.8	97	141	74	26	90	No	0	female	1
1549	84	36.8	130	161	65	23	100	No	5	male	1
1550	64	37.9	115	110	75	21	59	No	0	male	0
1551	59	36.7	128	167	120	20	100	No	0	female	1
1552	78	37.1	62	90	56	0	23	No	0	female	1
1553	63	37	108	111	62	26	97	No	20	male	1
1554	89	36.9	90	172	94	21	71	No	6	male	0
1555	61	37	100	135	86	18	100	No	4	male	0
1556	80	36.4	73	136	96	30	100	No	23	female	1
1557	80	38.3	152	155	134	40	75	No	0	male	1
1558	76	37	78	123	82	12	88	No	12	male	1
1559	41	38.2	71	97	57	44	85	No	0	female	2
1560	35	37.9	143	160	115	34	69	No	0	male	1
1561	75	37.8	132	139	88	26	86	No	4	male	1
1562	68	36.5	88	188	102	22	88	No	0	female	1
1563	30	38.4	116	114	62	30	74	No	23	female	1
1564	68	37.1	80	113	75	20	82	No	17	female	0
1565	49	37.7	88	131	85	29	73	No	1	male	1
1566	81	37	107	99	69	18	100	No	0	male	1
1567	59	38	104	101	68	36	78	No	0	female	1
1568	74	37.5	81	187	86	27	97	No	0	male	1
1569	74	37.5	81	187	86	27	97	No	21	male	1
1570	82	37.8	138	170	92	23	55	No	17	male	1
1571	86	37	103	125	86	35	85	No	0	male	1
1572	82	36.1	115	156	88	15	85	No	22	female	0
1573	77	36	101	168	106	45	90	No	38	female	1
1574	53	36.4	158	173	128	33	98	No	0	male	1
1575	79	37	92	107	60	19	96	No	4	male	0
1576	61	37.5	122	125	69	35	92	No	1	male	1
1577	80	36	145	143	80	30	97	No	0	male	1
1578	63	37.7	104	178	91	29	76	No	12	male	1
1579	54	36.5	85	184	101	17	95	No	2	male	0
1580	77	36	77	122	74	25	93	No	0	male	1
1581	85	35.6	100	115	60	22	96	No	4	male	1
1582	68	37	103	169	90	18	90	No	0	male	0
1583	82	36.6	74	131	72	22	97	No	3	female	1
1584	78	38.8	149	159	135	24	85	No	0	male	1
1585	75	37.5	95	207	93	32	93	No	22	male	2
1586	37	39	117	120	62	33	63	No	1	male	2
1587	82	36.2	125	140	88	27	96	No	0	female	2
1588	88	36.8	106	202	94	30	83	No	0	female	2
1589	76	37.1	90	193	109	40	80	No	18	female	1
1590	64	36.5	71	149	80	19	99	No	4	female	1
1591	35	36.9	122	158	111	26	97	No	5	male	2
1592	43	36.5	81	158	110	20	98	No	3	male	0
1593	49	37.5	78	149	96	18	98	No	4	male	0
1594	64	36.9	58	160	90	21	100	No	11	male	0
1595	26	36.9	78	135	70	20	100	No	3	male	0
1596	44	36.1	68	92	52	11	100	No	7	male	2
1597	47	36.5	84	99	58	20	98	No	8	female	1
1598	13	36.8	68	153	78	18	100	No	1	male	1
1599	41	37.3	73	113	65	15	100	No	13	male	0
1600	37	37.2	66	117	81	20	98	No	16	male	0
1601	71	37.8	112	105	67	20	93	No	1	male	0
1602	71	37.6	115	104	73	30	99	No	100	male	1
1603	36	36.4	95	119	77	17	96	No	4	male	0
1604	29	36.8	86	129	90	25	98	No	4	female	2
1605	64	36	127	113	87	27	90	No	24	male	1
1606	68	33.2	0	0	0	0	0	Yes	21	male	2
1607	38	36.9	115	116	85	31	100	No	3	female	1
1608	22	33.5	45	34	20	15	20	Yes	1	male	1
1609	62	33.4	94	175	147	25	90	No	41	female	1
1610	72	36.7	86	167	96	25	96	No	2	male	2
1611	22	37.1	60	142	88	20	100	No	2	male	0
1612	56	36.8	92	169	94	20	96	No	3	male	0
1613	56	37.1	72	139	89	14	98	No	24	male	0
1614	68	37.3	64	170	91	20	98	No	23	female	0
1615	42	36.4	93	123	85	20	99	No	18	female	0
1616	44	38	78	103	63	19	96	No	19	female	0
1617	49	38.8	105	109	76	21	100	No	1	male	0
1618	51	36.9	74	112	75	19	95	No	0	female	0
1619	67	39.2	137	153	71	27	82	No	0	male	1
1620	47	36	93	90	59	15	100	No	2	male	1
1621	52	36.5	108	169	107	27	98	No	7	female	2
1622	49	37.3	77	133	60	26	95	No	0	male	1
1623	49	36	125	150	71	20	89	No	20	male	0
1624	24	36	83	130	76	16	98	No	17	male	0
1625	39	36.5	80	156	86	18	98	No	37	female	0
1626	88	36.3	119	93	50	26	97	Yes	15	female	2
1627	67	37.9	95	99	58	20	81	No	1	female	1
1628	79	37.3	92	95	67	20	97	No	7	female	1
1629	70	37.1	105	107	68	20	85	No	23	female	0
1630	76	36.9	103	114	77	19	96	No	25	female	0
1631	60	39.5	96	146	82	16	97	No	27	female	0
1632	62	38	82	131	79	18	95	No	47	male	1
1633	62	38	82	131	79	18	95	No	0	male	1
1634	55	36.3	73	208	97	20	100	No	2	female	0
1635	22	37.4	117	167	111	19	99	No	10	male	0
1636	66	36.5	75	160	88	18	98	No	3	female	0
1637	84	37.1	144	143	91	20	97	No	1	male	0
1638	41	37	134	166	94	19	100	No	5	male	0
1639	37	36.1	66	112	75	18	100	No	7	male	0
1640	30	36.5	112	134	88	20	95	No	64	male	0
1641	34	37	124	163	134	18	97	No	1	female	0
1642	53	36.5	79	141	69	15	98	No	0	male	0
1643	61	36.2	66	137	96	19	95	No	28	male	0
1644	81	37.1	83	133	72	20	93	No	33	female	0
1645	63	36.5	101	153	82	19	100	No	4	female	0
1646	62	37.3	118	116	100	22	100	No	13	male	2
1647	28	36.7	78	137	90	20	98	No	8	male	1
1648	21	36	85	134	101	30	99	No	9	male	1
1649	19	37.5	124	150	97	18	98	No	16	male	0
1650	54	36.5	63	132	83	17	97	No	13	female	0
1651	81	37.7	131	208	105	26	82	No	4	female	2
1652	55	36.5	120	125	94	19	97	No	4	male	0
1653	89	36.1	98	160	78	18	98	No	6	male	0
1654	69	37.1	89	105	70	17	96	No	18	female	0
1655	67	36.5	105	168	96	20	96	No	46	male	0
1656	69	36.5	64	175	84	18	98	No	22	female	0
1657	64	37.4	65	101	56	23	90	No	53	female	2
1658	77	36.1	73	198	81	18	99	No	41	male	0
1659	73	36.5	101	163	71	15	95	No	9	male	0
1660	72	37	78	163	90	18	97	No	11	male	0
1661	60	36.4	117	158	84	25	92	No	112	male	1
1662	25	37	84	128	75	26	100	No	44	male	1
1663	50	36	93	105	65	18	99	No	5	male	1
1664	76	36.3	105	117	61	19	98	No	50	male	0
1665	54	36.3	100	134	87	19	99	No	26	male	0
1666	52	36.6	105	220	160	19	100	No	21	male	0
1667	82	37.3	96	150	66	25	94	No	2	male	1
1668	73	36.2	78	110	61	16	98	No	99	male	0
1669	40	37.1	83	138	95	20	100	No	6	male	0
1670	51	36	90	99	68	20	100	No	9	female	1
1671	84	36.9	82	173	91	20	98	No	40	male	1
1672	27	37.1	73	114	79	16	100	No	22	male	0
1673	57	36.9	96	160	125	18	100	No	0	male	1
1674	57	37.1	95	135	110	20	96	No	2	male	1
1675	89	36.5	78	113	75	20	96	No	27	male	0
1676	30	37.6	116	130	68	20	100	No	5	male	0
1677	62	36.5	52	123	57	16	96	No	2	male	0
1678	78	36.7	112	108	72	15	100	No	15	female	0
1679	90	35.6	38	113	57	30	77	No	34	male	1
1680	43	37.6	144	151	127	28	98	No	168	female	1
1681	54	37.4	74	141	91	18	96	No	3	male	0
1682	62	36	118	167	100	24	97	No	7	male	1
1683	66	36	58	103	63	20	100	No	2	male	0
1684	49	36.4	87	131	88	12	97	No	16	male	0
1685	56	38.2	100	162	86	20	95	No	64	female	0
1686	24	36.5	205	120	85	18	98	No	1	female	0
1687	86	40.2	93	147	75	31	94	No	44	female	1
1688	49	38.5	197	126	97	26	99	No	2	male	1
1689	73	36.5	154	104	74	18	98	No	4	male	0
1690	38	37.4	87	148	79	15	99	No	3	male	0
1691	68	37	82	171	90	19	83	No	44	female	0
1692	37	37.1	98	108	64	18	100	No	2	male	0
1693	57	37.3	61	153	88	16	97	No	123	male	0
1694	76	37	104	115	95	20	100	No	2	male	1
1695	38	37	118	121	65	18	100	No	7	female	0
1696	31	37.9	124	115	65	21	99	No	6	female	0
1697	40	36.4	66	110	73	15	99	No	11	female	0
1698	62	38.4	138	116	72	20	95	No	226	male	0
1699	28	37.5	88	254	82	23	98	No	12	male	1
1700	84	38.5	95	133	70	19	98	No	102	male	0
1701	67	36.5	93	103	68	19	99	No	3	male	0
1702	63	36.6	100	116	73	19	98	No	8	female	0
1703	53	36	86	130	85	20	99	No	47	male	0
1704	60	36.2	60	196	110	19	96	No	6	male	0
1705	53	36	155	108	79	19	98	No	7	male	0
1706	47	36.1	80	128	89	23	96	No	26	male	1
1707	60	36.6	106	147	84	18	98	No	6	male	0
1708	77	36.8	100	145	80	20	90	No	0	female	0
1709	37	36.1	78	126	64	20	99	No	7	female	1
1710	73	36.9	86	125	81	23	86	No	66	male	1
1711	45	36.5	93	147	85	16	98	No	25	female	0
1712	75	36.5	68	139	78	15	100	No	100	female	0
1713	79	36.1	41	113	71	19	99	No	28	male	0
1714	86	36.2	95	113	41	30	90	No	6	male	2
1715	25	37.4	100	172	114	20	95	No	19	male	0
1716	54	36.5	114	122	81	18	97	No	12	male	0
1717	74	36.8	56	127	76	18	97	No	10	male	0
1718	26	36.6	81	118	85	17	98	No	6	male	0
1719	25	37.1	79	154	85	19	96	No	10	male	0
1720	76	37.4	97	157	87	18	97	No	17	female	0
1721	51	36.9	81	210	113	17	97	No	18	male	0
1722	82	37.3	90	136	75	26	95	No	110	male	1
1723	38	35.4	101	127	82	19	98	No	14	male	0
1724	49	36.5	107	92	67	19	100	No	110	male	1
1725	32	36.7	100	140	112	18	97	No	2	female	0
1726	56	36.2	102	126	84	21	95	No	19	male	0
1727	35	37.5	75	111	70	16	100	No	7	male	0
1728	58	36.9	136	117	80	16	98	No	23	female	0
1729	61	36.6	111	118	75	30	93	No	1	male	1
1730	86	39.5	112	123	79	26	86	No	126	male	1
1731	75	37	104	209	103	15	96	No	6	male	0
1732	50	36.5	80	130	62	18	98	No	4	male	0
1733	45	36.5	92	116	58	21	100	No	8	male	0
1734	67	37.6	114	118	70	20	100	No	45	female	0
1735	16	36.7	88	119	76	20	99	No	22	male	0
1736	85	36.5	78	145	64	20	87	No	5	male	0
1737	53	36	100	142	90	20	99	No	49	female	0
1738	75	38.1	57	206	93	18	94	No	34	male	0
1739	86	36.5	88	96	62	20	93	No	7	female	1
1740	49	36.8	82	200	100	19	100	No	9	female	0
1741	58	38.8	109	146	85	15	98	No	51	female	1
1742	44	36.6	52	108	69	18	99	No	2	male	0
1743	74	36.2	77	173	98	16	90	No	91	male	0
1744	37	36	55	197	137	16	98	No	4	female	0
1745	41	38.9	135	131	74	25	95	No	16	female	1
1746	19	39.8	167	124	80	21	100	No	19	female	0
1747	54	37	85	213	108	20	99	No	10	male	0
1748	62	36.2	65	116	79	18	95	No	23	male	0
1749	32	36.6	78	146	110	18	96	No	3	male	0
1750	58	36	83	167	121	22	96	No	2	male	1
1751	64	36.5	112	112	80	20	99	No	12	male	0
1752	81	36.7	79	181	92	18	100	No	7	male	0
1753	60	37.3	104	163	83	20	96	No	32	female	0
1754	65	36.4	68	108	77	18	98	No	11	male	0
1755	74	36	121	103	61	27	93	No	39	male	2
1756	31	36.5	120	113	73	15	75	No	40	male	0
1757	48	37.6	110	140	78	22	100	No	87	male	1
1758	58	36.7	65	128	81	15	100	No	9	male	0
1759	42	36.5	68	90	55	23	97	No	18	female	3
1760	47	36.5	68	90	55	23	97	No	0	female	3
1761	50	36.5	63	126	80	15	100	No	44	female	0
1762	33	36.6	96	137	89	16	100	No	4	female	0
1763	18	36.9	100	141	79	16	100	No	42	female	0
1764	27	36.4	175	92	65	19	100	No	0	female	1
1765	72	37.5	117	154	71	21	95	No	3	female	0
1766	37	36	114	147	107	18	97	No	51	male	0
1767	31	37	112	121	68	19	82	No	4	male	0
1768	89	36.6	96	110	70	18	100	No	26	female	0
1769	33	38.1	95	122	84	20	95	No	9	male	0
1770	86	38.5	100	121	67	26	82	No	11	male	2
1771	19	36.5	121	129	81	36	60	No	63	female	1
1772	32	36.5	89	128	68	20	98	No	2	male	0
1773	32	36.6	89	122	68	20	98	No	0	male	0
1774	44	37	83	129	90	20	97	No	11	male	0
1775	76	36.6	116	191	101	20	95	No	0	male	0
1776	57	36.5	75	105	66	18	100	No	14	female	0
1777	34	37	94	134	86	15	98	No	22	male	0
1778	35	38.4	108	125	85	22	94	No	2	male	2
1779	67	38.9	122	100	57	20	94	No	2	female	1
1780	92	36.5	119	156	106	19	98	No	146	female	0
1781	66	36.8	96	164	86	20	92	No	9	female	0
1782	80	36.8	80	168	76	15	98	No	2	female	0
1783	71	36.1	76	147	67	18	100	No	3	male	0
1784	38	36.6	69	105	74	20	96	No	20	female	0
1785	55	36.9	160	131	94	19	100	No	3	female	0
1786	83	36.5	112	105	63	18	93	No	6	female	0
1787	35	36.5	128	144	89	16	100	No	16	male	0
1788	64	38.9	119	128	66	21	100	No	42	male	0
1789	46	36.7	67	152	103	16	100	No	15	male	0
1790	44	36.6	100	240	153	16	98	No	3	male	0
1791	56	37	90	212	130	18	99	No	3	female	0
1792	30	36.3	105	135	75	22	96	No	4	male	1
1793	62	38.2	155	128	75	17	94	No	18	male	0
1794	69	37.5	84	124	76	21	95	No	20	male	0
1795	53	36	81	104	67	18	98	No	4	male	0
1796	48	37	101	226	128	19	99	No	73	male	0
1797	85	36.2	72	148	104	20	98	No	94	male	0
1798	84	36.1	73	151	72	16	99	No	11	male	0
1799	66	36.2	113	130	76	16	100	No	76	male	1
1800	62	36	107	124	78	19	100	No	10	male	0
1801	66	36.2	84	139	87	15	100	No	0	male	1
1802	63	36	112	83	52	18	99	No	3	female	1
1803	31	36.5	84	136	87	17	99	No	10	female	0
1804	74	35.4	99	93	57	18	100	No	17	male	1
1805	23	37.5	130	130	88	19	98	No	12	male	0
1806	74	39.5	88	182	97	26	99	No	1	male	1
1807	47	37	123	208	140	19	99	No	2	male	0
1808	82	36.5	58	110	63	15	96	No	6	female	0
1809	56	36.8	89	111	75	18	97	No	93	male	0
1810	55	37	84	102	61	19	97	No	11	male	0
1811	27	37.3	133	143	79	25	98	No	8	male	2
1812	65	37.3	80	138	83	18	97	No	18	female	0
1813	68	36.7	67	199	114	18	99	No	5	male	0
1814	83	37.5	110	138	85	25	90	No	4	female	1
1815	46	37.5	89	100	69	17	100	No	100	male	1
1816	87	36.6	161	140	100	20	100	No	24	male	0
1817	77	37.3	117	162	94	31	96	No	29	male	1
1818	71	37.2	89	147	78	19	96	No	3	female	0
1819	68	37.5	50	167	95	15	100	No	24	male	0
1820	45	36.6	203	91	55	15	98	No	7	male	1
1821	56	36.6	105	138	78	15	100	No	59	male	0
1822	69	36.5	83	180	84	16	98	No	3	female	0
1823	37	36.9	120	125	93	19	95	No	7	male	0
1824	64	37.9	110	152	83	20	100	No	65	female	0
1825	78	37.2	71	82	68	20	85	No	2	male	1
1826	75	36.3	87	137	83	19	92	No	25	male	0
1827	71	36.2	75	117	96	20	96	No	123	female	0
1828	25	37.3	52	110	75	18	96	No	3	male	0
1829	45	36.1	83	156	91	19	96	No	5	male	0
1830	78	36.8	144	174	104	30	88	No	42	male	1
1831	76	39.9	106	159	85	19	94	No	7	male	0
1832	56	36.5	61	110	78	18	98	No	8	male	0
1833	30	37	80	95	60	18	98	No	11	female	1
1834	80	36.5	80	210	108	28	95	No	8	male	1
1835	34	39.1	126	155	97	18	98	No	13	male	0
1836	77	36.5	78	102	68	18	98	No	13	male	0
1837	75	35.7	99	139	84	20	90	No	11	female	1
1838	22	36.8	106	144	91	34	93	No	2	male	1
1839	85	39	104	150	79	22	85	No	3	female	1
1840	54	37.2	127	112	70	20	100	No	41	male	0
1841	45	40.8	116	127	72	20	97	No	38	female	0
1842	75	37.3	126	78	59	30	89	No	67	male	2
1843	51	36.2	103	107	73	18	95	No	2	male	0
1844	35	36.6	70	182	100	18	99	No	17	male	0
1845	50	31.4	86	166	134	14	68	Yes	3	male	1
1846	50	31.4	86	166	134	14	68	No	0	female	1
1847	73	37.4	108	90	62	18	97	No	4	female	1
1848	25	36.8	65	111	69	12	100	No	49	male	0
1849	30	38	78	100	61	20	98	No	2	female	1
1850	44	38.1	98	85	56	20	99	No	23	female	1
1851	47	36.5	106	152	82	18	99	No	19	male	0
1852	65	37.7	85	177	84	20	99	No	19	female	0
1853	51	36.5	65	146	80	19	97	No	0	male	0
1854	60	37.4	80	139	75	19	95	No	2	male	0
1855	29	37.1	67	131	63	16	100	No	8	male	0
1856	25	39.4	112	120	64	18	88	No	63	male	0
1857	62	37	76	110	70	15	100	No	37	male	0
1858	38	36	55	150	84	16	98	No	41	male	0
1859	87	37.2	86	104	80	15	98	No	4	female	0
1860	65	36.9	154	112	56	23	95	No	3	male	2
1861	71	38.7	113	94	61	20	96	No	71	male	1
1862	33	36.8	104	119	75	19	100	No	1	female	0
1863	65	36	123	73	51	19	98	No	127	male	1
1864	54	37.1	76	129	89	20	100	No	4	female	0
1865	36	36.6	111	112	75	20	95	No	7	male	0
1866	89	36	37	202	61	17	93	No	1	male	0
1867	89	36.6	95	151	91	19	98	No	113	male	0
1868	71	36.7	52	220	102	12	100	No	0	male	0
1869	57	37.3	111	120	70	12	100	No	16	male	0
1870	69	36.4	101	155	89	23	93	No	2	female	1
1871	57	38	106	129	72	20	99	No	141	female	1
1872	61	36.5	85	144	81	18	98	No	4	male	0
1873	72	37.8	115	90	59	36	100	No	171	male	2
1874	56	36	79	89	76	18	99	No	5	male	1
1875	63	36.5	43	172	84	20	100	No	104	female	0
1876	29	38	82	131	74	14	95	No	13	male	0
1877	80	37.8	110	139	90	26	93	No	17	female	1
1878	53	35.9	89	91	48	13	90	No	232	female	1
1879	67	36.7	80	213	92	18	98	No	3	female	0
1880	70	36	71	106	73	16	97	No	18	female	0
1881	23	38.4	97	107	68	20	100	No	23	female	0
1882	77	36.4	93	180	93	21	96	No	119	male	0
1883	63	36.4	139	128	99	19	98	No	5	female	0
1884	70	36.5	108	175	110	25	97	No	5	female	1
1885	49	37.2	122	149	79	15	95	No	12	female	0
1886	60	36.9	56	88	60	20	98	No	10	male	1
1887	71	37	91	138	93	18	97	No	62	male	0
1888	36	39.6	160	111	64	28	91	No	185	male	1
1889	56	36	160	152	96	18	98	No	3	male	0
1890	47	36	87	96	50	19	98	No	11	male	1
1891	81	36.4	69	218	100	20	100	No	3	male	0
1892	46	36.5	100	118	73	20	100	No	47	male	0
1893	51	36.7	93	165	85	24	100	No	68	female	1
1894	79	36.7	72	127	64	19	96	No	6	female	0
1895	37	36.5	66	138	91	15	100	No	10	male	0
1896	37	36.5	109	105	71	18	99	No	9	male	0
1897	42	36.5	88	194	136	18	99	No	12	male	0
1898	36	36.8	184	120	97	20	100	No	6	female	0
1899	33	36.8	72	140	100	20	100	No	3	female	0
1900	61	36.2	96	182	95	20	97	No	18	female	0
1901	81	36.9	121	167	117	25	90	No	40	female	1
1902	75	36.8	89	196	85	18	98	No	2	female	0
1903	74	37.4	89	149	98	20	100	No	0	female	0
1904	38	36.6	97	113	89	15	96	No	2	male	0
1905	33	37.3	121	175	132	17	100	No	67	female	0
1906	76	36.7	103	127	99	25	90	No	6	male	1
1907	65	36.8	136	196	107	18	100	No	1	female	0
1908	52	36.5	73	206	107	15	100	No	3	male	0
1909	57	36.9	80	171	100	16	97	No	214	male	0
1910	23	36.5	78	125	78	15	100	No	3	female	0
1911	73	36.9	101	180	110	20	81	No	16	female	0
1912	80	37.5	111	126	91	20	98	No	286	female	0
1913	35	36.3		181	119	20	98	No	23	male	0
1914	32	38.9	126	110	70	20	99	No	23	female	0
1915	73	36.2	83	130	85	20	100	No	2	male	0
1916	72	39.1	106	155	83	16	93	No	1	female	0
1917	72	36.9	83	195	108	20	97	No	29	male	0
1918	63	35.4	112	95	66	30	91	No	1	male	2
1919	30	36.7	110	159	106	18	95	No	21	male	0
1920	83	37.1	103	154	89	34	99	No	1	male	2
1921	60	37.1	75	170	93	16	98	No	7	male	0
1922	51	37.1	95	192	90	18	99	No	38	female	0
1923	40	37.7	101	127	87	18	99	No	11	male	0
1924	62	36.8	91	145	83	18	99	No	14	male	0
1925	64	36.9	75	107	60	19	99	No	19	male	0
1926	83	39.5	118	140	70	21	92	No	6	male	0
1927	64	36.3	88	69	40	19	99	No	21	male	1
1928	73	38.2	76	110	79	15	100	No	4	male	0
1929	52	37.5	89	95	67	18	95	No	4	female	1
1930	36	36	125	101	66	19	98	No	6	male	0
1931	70	34.4	112	68	49	20	95	No	4	male	1
1932	63	36	109	179	118	20	88	No	8	male	0
1933	60	36.2	90	130	70	18	95	No	9	male	0
1934	26	36.8	116	148	94	16	100	No	11	male	0
1935	30	36.5	82	120	70	20	100	No	13	female	0
1936	74	36.5	82	156	96	19	100	No	0	male	0
1937	59	37.1	91	119	109	12	99	No	4	female	0
1938	80	35.7	139	98	72	25	87	No	1	male	3
1939	32	37.1	102	116	84	19	100	No	1	female	0
1940	49	36.2	69	126	90	15	98	No	4	female	0
1941	65	36	60	100	70	16	100	No	33	male	1
1942	69	36.8	64	219	95	18	98	No	2	male	0
1943	65	37.1	64	147	100	23	100	No	38	male	2
1944	46	37.8	77	127	52	17	100	No	23	female	0
1945	69	36	91	90	59	12	98	No	19	male	1
1946	66	36.7	114	154	96	15	93	No	3	male	0
1947	37	36	127	233	146	15	82	Yes	7	female	0
1948	88	39.4	103	178	82	20	92	No	5	male	0
1949	43	38.2	121	134	80	20	91	No	139	female	1
1950	71	36.7	96	93	61	16	99	Yes	3	male	1
1951	51	36.4	96	196	119	20	100	No	5	female	0
1952	28	36.5	64	113	57	20	100	No	69	male	0
1953	81	36.5	49	129	81	20	96	No	1	male	0
1954	86	36.3	95	113	72	18	97	No	27	female	0
1955	45	36.5	89	92	54	18	99	No	6	male	1
1956	64	39	146	142	94	25	82	No	47	male	1
1957	74	36.6	179	102	73	20	98	No	29	female	0
1958	80	36.2	94	82	53	20	99	No	14	female	1
1959	67	36.6	83	206	98	21	99	No	2	male	0
1960	53	37	88	154	84	18	99	No	25	male	0
1961	61	36.6	89	87	64	18	100	No	0	male	1
1962	62	36.7	83	121	83	20	98	No	46	male	0
1963	63	36.5	79	198	109	20	98	No	1	male	0
1964	88	36.5	107	185	88	18	100	No	197	female	1
1965	78	36.1	120	162	68	26	83	No	24	male	1
1966	60	36.5	60	167	108	15	100	No	84	male	0
1967	50	36.2	76	131	86	19	97	No	39	female	1
1968	34	37.4	97	135	89	12	97	No	12	male	0
1969	27	36.4	104	109	77	18	79	No	1	female	0
1970	76	36.9	72	179	77	18	100	No	2	female	0
1971	75	36.5	102	82	45	18	97	No	15	male	1
1972	56	36.1	94	90	67	18	100	No	20	female	1
1973	74	39.9	100	157	63	20	97	No	5	female	0
1974	38	36.9	74	159	94	18	94	No	4	male	0
1975	40	36.1	72	96	64	16	100	No	4	male	1
1976	50	37	82	153	89	20	100	No	28	female	0
1977	43	36.8	81	222	136	20	100	No	5	female	0
1978	41	37.1	89	155	97	25	90	No	17	male	1
1979	24	36.5	75	131	51	20	100	No	64	male	0
1980	68	36.5	107	148	93	15	92	No	18	male	0
1981	66	36.2	69	163	79	11	100	No	15	male	0
1982	79	36	194	125	83	20	95	No	14	female	0
1983	51	37.5	84	196	125	18	97	No	45	male	0
1984	89	37	125	176	97	26	95	No	72	female	1
1985	16	36.1	53	134	73	19	98	No	20	female	0
1986	80	36.1	131	112	77	20	99	No	27	male	0
1987	56	36.8	81	123	80	20	98	No	45	male	0
1988	89	37.5	81	149	70	25	94	No	7	female	1
1989	40	36.5	77	104	71	20	99	No	1	female	0
1990	64	36.8	63	138	75	20	99	No	7	male	0
1991	56	36.1	69	162	79	18	99	No	8	female	0
1992	55	37.9	79	100	56	15	100	No	11	female	1
1993	34	40	136	166	76	21	96	No	11	male	0
1994	81	40.7	124	124	83	21	94	No	14	female	1
1995	60	36.5	117	123	85	18	99	No	13	male	0
1996	58	36.7	97	140	78	21	92	No	24	male	0
1997	55	36.5	78	126	76	18	100	No	161	male	0
1998	33	36.9	94	197	134	27	99	No	2	male	1
1999	63	37	120	123	78	25	93	No	26	male	1
[truncated: 9,622 more rows]
